# Supplementary material for: Hierarchical patterning modes orchestrate hair follicle morphogenesis
Source: PLoS Biol. 2017 Jul 11;15(7):e2002117. doi: 10.1371/journal.pbio.2002117 (PMC5507405; doi:10.1371/journal.pbio.2002117)
Supplement: S5 Data — (XLSX) [file pbio.2002117.s017.xlsx]

## Sheet: Fig S3B
	Sample	CPM	CPM minus background	A260	CPM/A260	Group means
0	Control 1	18128	18084	1.255	14409.6
0	Control 2	12505	12461	1.12	11125.9
0	Control 3	10430	10386	1.04	9986.54	11840.7
25	25ug/mL 1	1274	1230	1.093	1125.34
25	25ug/mL 2	1837	1793	1.15	1559.13
25	25ug/mL 3	1185	1141	1.195	954.812	1213.1
50	50ug/mL 1	1539	1495	1.379	1084.12
50	50ug/mL 2	399	355	1.605	221.184
50	50ug/mL 3	338	294	1.163	252.794	519.366
100	100ug/mL 1	820	776	1.52	510.526
100	100ug/mL 2	728	684	1.461	468.172	489.349
			SEM
	0	11840.7	1325.89
	25	1213.1	179.885
	50	519.366	282.524
	100	489.349	21.1769

## Sheet: Fig S3C Epidermis pie chart
Ensembl gene_id	Gene name	refSeq Ids	T0 counts 30 min	T0 expression 30 min (corrected)	T0 counts 60 min	T0 expression 60 min (corrected)	T0 counts 120 min	T0 expression 120 min (corrected)	0	30	60	120	K	T/12
ENSMUSG00000055609	hemoglobin X, alpha-like embryonic chain in Hba complex	NM_010405	280	0.0271681	218	0.0277037	743	0.0925605	1	0.281747	0.0483737	0.00134427	-0.0536063	-12.9303
ENSMUSG00000052187	similar to beta-globin; hemoglobin Y, beta-like embryonic chain	NM_008221	4161	0.816157	3632	0.960844	8568	2.21438	1	0.222786	0.0403621	0.00683017	-0.0442332	-15.6703
ENSMUSG00000069919	hemoglobin alpha, adult chain 2; hemoglobin alpha, adult chain 1	NM_008218	2137	0.233894	1066	0.156503	3671	0.525943	1	0.209366	0.0462233	0.00961758	-0.0417284	-16.6109
ENSMUSG00000052305	hemoglobin, beta adult major chain; hemoglobin, beta adult minor chain	NM_001201391	908	0.0684609	513	0.0517929	863	0.0844454	1	0.114821	0.0145413	0.0443159	-0.0366532	-18.9109
ENSMUSG00000088059			41	0.0403856	26	0.0327867	43	0.0529035	1	0.05677	0.055119	0.0462751	-0.0332665	-20.8362
ENSMUSG00000084433	ENSMUSG00000084546; ENSMUSG00000077354; ENSMUSG00000065812; ENSMUSG00000077449; ENSMUSG00000084460; ENSMUSG00000064427; ENSMUSG00000077428; ENSMUSG00000077757; ENSMUSG00000065274; ENSMUSG00000084625; ENSMUSG00000084433; ENSMUSG00000080370; ENSMUSG00000064841; ENSMUSG00000077483; ENSMUSG00000064646; ENSMUSG00000065182; ENSMUSG00000077285; ENSMUSG00000065297		20	0.0206042	15	0.0197682	32	0.0411061	1	0.292388	0.096087	0.0312419	-0.0313947	-22.0785
ENSMUSG00000030157	C-type lectin domain family 2, member d	NM_053109	47	0.00530357	36	0.00524382	30	0.00424543	1	0.474799	0.0782763	0.0326199	-0.0310019	-22.3582			Total	12029	%
ENSMUSG00000056501	CCAAT/enhancer binding protein (C/EBP), beta	NM_009883	102	0.00936696	46	0.00540049	74	0.00847181	1	0.45869	0.689682	0.0132889	-0.0298504	-23.2207			1-1.5 hour	1111	0.0923601	9.23601
ENSMUSG00000077737	ENSMUSG00000077737		30	0.0517398	20	0.0441426	47	0.101188	1	0.0775458	0.108186	0.0636568	-0.0286059	-24.2309			1.5-3 hour	2036	0.169258	16.9258
ENSMUSG00000079645	ENSMUSG00000079645		29	0.00580847	18	0.00461293	41	0.0102438	1	0.281919	0.0401215	0.0973239	-0.0270106	-25.6621			3-6 hour	2167	0.180148	18.0148
ENSMUSG00000016526	dual-specificity tyrosine-(Y)-phosphorylation regulated kinase 3	NM_145508	161	0.0107495	107	0.00913193	140	0.0116543	1	0.341427	0.0940042	0.0640719	-0.0266579	-26.0016			6-12 hour	1537	0.127775	12.7775
ENSMUSG00000086683			48	0.0145822	22	0.00853654	33	0.0124949	1	0.146281	0.164153	0.060539	-0.0265937	-26.0644			12-24 hour	857	0.0712445	7.12445
ENSMUSG00000077711	ENSMUSG00000077318; ENSMUSG00000084521; ENSMUSG00000084447; ENSMUSG00000077711; ENSMUSG00000077614; ENSMUSG00000077650		25	0.0278277	18	0.0256346	25	0.0347211	1	0.234391	0.36089	0.0398586	-0.0259981	-26.6615			>24 hour	4321	0.359215	35.9215
ENSMUSG00000088929			124	0.244127	93	0.234598	122	0.300007	1	0.452989	0.178011	0.0490297	-0.025881	-26.7821
ENSMUSG00000093734			17	0.00922564	8	0.00555689	27	0.0182876	1	0.343416	0.450288	0.0368409	-0.0251891	-27.5177
ENSMUSG00000087700			32	0.00305289	26	0.00317797	34	0.00404976	1	0.365322	0.0831423	0.0881183	-0.024917	-27.8183
ENSMUSG00000077575	ENSMUSG00000065016; ENSMUSG00000084418; ENSMUSG00000077603; ENSMUSG00000080536; ENSMUSG00000077575; ENSMUSG00000065817		17	0.0181477	13	0.0177823	17	0.0226766	1	0.206205	0.276841	0.0586637	-0.0245893	-28.189
ENSMUSG00000046791	RIKEN cDNA 2410016O06 gene	NM_023633	655	0.0385704	404	0.0304104	540	0.0396436	1	0.366006	0.22481	0.0572813	-0.0244908	-28.3023
ENSMUSG00000087055			36	0.00926663	18	0.00592042	18	0.00577194	1	0.422385	0.280286	0.0553657	-0.0237792	-29.1493
ENSMUSG00000041396	RIKEN cDNA 2810422O20 gene	NM_027279	166	0.00780861	137	0.00825785	124	0.00728342	1	0.508042	0.126049	0.0806043	-0.0236384	-29.323
ENSMUSG00000058883	zinc finger protein 708	NM_001012449,NM_001012448,NM_001012325	144	0.00267885	85	0.00202438	112	0.00259937	1	0.251645	0.109992	0.107069	-0.0233834	-29.6427
ENSMUSG00000049285	metallo-beta-lactamase domain containing 1	NM_177878	102	0.0107699	57	0.00769486	82	0.0107997	1	0.435527	0.150687	0.0849677	-0.0229813	-30.1613
ENSMUSG00000067929	ENSMUSG00000067929		29	0.0156848	7	0.00486445	19	0.0128343	1	0.524391	0.412413	0.0527891	-0.0225123	-30.7897
ENSMUSG00000064390	U73B small nuclear RNA; U73A small nuclear RNA		10	0.0197131	13	0.0327977	11	0.027052	1	0.232606	0.221509	0.0906231	-0.0223447	-31.0206
ENSMUSG00000031487	BRF2, subunit of RNA polymerase III transcription initiation factor, BRF1-like	NM_025686	252	0.0252036	189	0.0241813	233	0.0290737	1	0.430864	0.178224	0.0939867	-0.0218251	-31.7592
ENSMUSG00000045538	DEAD (Asp-Glu-Ala-Asp) box polypeptide 28	NM_028038	465	0.0343036	346	0.0326606	341	0.0313755	1	0.364502	0.187044	0.0964959	-0.0217699	-31.8396
ENSMUSG00000085637			24	0.00688406	14	0.00513911	20	0.00715164	1	0.0969356	0.154761	0.150079	-0.0216696	-31.9871
ENSMUSG00000095990		NM_011765	83	0.00426444	59	0.00388644	110	0.00706425	1	0.296429	0.244566	0.0907954	-0.0216334	-32.0405
ENSMUSG00000050930	RIKEN cDNA 4933403G14 gene	NM_028908	104	0.00403866	62	0.00308274	93	0.00450813	1	0.393659	0.243788	0.0855558	-0.0215707	-32.1338
ENSMUSG00000009633	G0/G1 switch gene 2	NM_008059	33	0.00525784	27	0.00564253	29	0.00586531	1	0.500434	0.154563	0.103325	-0.0214382	-32.3323
ENSMUSG00000030800	protease, serine, 8 (prostasin)	NM_133351	454	0.034005	320	0.0306208	301	0.0280964	1	0.448323	0.189471	0.0962108	-0.0214193	-32.3609
ENSMUSG00000024922	OVO homolog-like 1 (Drosophila)	NM_019935	623	0.0297452	398	0.0242763	344	0.0204692	1	0.364245	0.217606	0.095767	-0.0213387	-32.483
ENSMUSG00000084519	ENSMUSG00000065862; ENSMUSG00000065151; ENSMUSG00000065088; ENSMUSG00000064697; ENSMUSG00000065739; ENSMUSG00000084519; ENSMUSG00000064836; ENSMUSG00000064692		45	0.0406024	24	0.027688	53	0.0596412	1	0.363894	0.360379	0.075277	-0.0212673	-32.5921
ENSMUSG00000064938	ENSMUSG00000077569; ENSMUSG00000064938		20	0.0204558	6	0.00784388	25	0.0319005	1	0.175545	0.119943	0.159726	-0.0211405	-32.7876
ENSMUSG00000062794	cDNA sequence BC050092	NM_181419	388	0.0150076	187	0.00925103	333	0.0160593	1	0.283418	0.204436	0.11094	-0.0210014	-33.0048
ENSMUSG00000057396	zinc finger protein 759	NM_172392	125	0.00494814	87	0.00441475	130	0.00642671	1	0.299716	0.14896	0.130732	-0.0208754	-33.204
ENSMUSG00000084911			159	0.0068065	85	0.00467619	193	0.0103283	1	0.507633	0.0929493	0.14523	-0.0208685	-33.215
ENSMUSG00000084648	U6 small nuclear RNA		4	0.00524605	11	0.0185004	10	0.0163972	1	1.17281	0.13129	0.0996732	-0.0208329	-33.2718
ENSMUSG00000038797	zinc finger and SCAN domain containing 2	NM_009553	218	0.0054699	101	0.00324086	248	0.00776487	1	0.289838	0.242503	0.104499	-0.0208035	-33.3188
ENSMUSG00000044528	translocation associated membrane protein 1-like 1	NM_146140	57	0.00342644	56	0.00441748	62	0.00473281	1	0.631025	0.296488	0.0778617	-0.0207987	-33.3264
ENSMUSG00000077549	ENSMUSG00000077549		10	0.016441	9	0.0189059	20	0.0409838	1	0.817689	0.160593	0.0999742	-0.0207467	-33.41
ENSMUSG00000001510	distal-less homeobox 3	NM_010055	727	0.0381628	409	0.0274283	630	0.0412154	1	0.402294	0.264731	0.0935245	-0.0207092	-33.4705
ENSMUSG00000048921	zinc finger protein 689	NM_175163	151	0.00610029	116	0.00599408	152	0.00766117	1	0.348439	0.155144	0.131294	-0.0204799	-33.8452
ENSMUSG00000032501	tribbles homolog 1 (Drosophila)	NM_144549	407	0.0081943	227	0.00584167	369	0.00926048	1	0.347585	0.310979	0.0946638	-0.0203532	-34.056
ENSMUSG00000085337			50	0.00251823	35	0.00225279	51	0.00320118	1	0.327116	0.123488	0.156566	-0.020187	-34.3364
ENSMUSG00000056014	similar to RIKEN cDNA A430033K04 gene; RIKEN cDNA A430033K04 gene	NM_183025	299	0.00970573	155	0.00644753	284	0.0115145	1	0.270048	0.209331	0.126639	-0.0201627	-34.3777
ENSMUSG00000084755			6	0.00317222	3	0.00202969	13	0.00857288	1	0.386447	0.48047	0.0764811	-0.0201581	-34.3856
ENSMUSG00000065226	ENSMUSG00000065226; ENSMUSG00000064753		199	0.201862	110	0.142817	142	0.179754	1	0.352735	0.235775	0.112217	-0.0201287	-34.4358
ENSMUSG00000086536			35	0.00971013	22	0.00779945	40	0.0138305	1	0.366495	0.294691	0.0997317	-0.0201088	-34.4699
ENSMUSG00000019997	connective tissue growth factor	NM_010217	385	0.0101713	253	0.00855042	321	0.0105839	1	0.447993	0.255061	0.105504	-0.0198913	-34.8468
ENSMUSG00000065362	RIKEN cDNA 9430008C03 gene		81	0.0860294	43	0.0583911	46	0.0609497	1	0.17311	0.285114	0.130252	-0.0197091	-35.169
ENSMUSG00000033739	FK506 binding protein-like	NM_019873	168	0.0152116	115	0.0133258	112	0.0126437	1	0.299468	0.18126	0.142837	-0.0196914	-35.2004
ENSMUSG00000046516	cytochrome c oxidase, subunit XVII assembly protein homolog (yeast)	NM_001017429	176	0.00318799	123	0.00285115	210	0.00474502	1	0.306028	0.169789	0.147342	-0.0196674	-35.2434
ENSMUSG00000036114	RIKEN cDNA 2810432D09 gene	NM_027278	687	0.110853	454	0.0937815	491	0.0988296	1	0.48362	0.254885	0.107706	-0.0196409	-35.291
ENSMUSG00000043311	DNA segment, Chr 17, human D6S53E	NM_033477	312	0.00974218	142	0.00567162	233	0.00907109	1	0.359471	0.197744	0.132911	-0.0195825	-35.3962
ENSMUSG00000030725	similar to RIKEN cDNA 2610209A20 gene; RIKEN cDNA 2610209A20 gene	NM_026010	227	0.018838	173	0.0183776	191	0.0197789	1	0.768029	0.349193	0.0834454	-0.0195277	-35.4956
ENSMUSG00000096696		NM_001163919,NM_001005358	64	0.00331254	31	0.00205505	52	0.00336119	1	0.366173	0.278779	0.11514	-0.0193742	-35.7769
ENSMUSG00000064741	ENSMUSG00000064741; ENSMUSG00000075876; ENSMUSG00000075924; ENSMUSG00000064791		10	0.0160127	10	0.0205225	16	0.0320335	1	0.115618	0.432642	0.124585	-0.0193083	-35.8989
ENSMUSG00000064858	ENSMUSG00000064877; ENSMUSG00000064897; ENSMUSG00000064858		46	0.0504048	24	0.0336258	71	0.0970271	1	0.253979	0.36069	0.112374	-0.0192915	-35.9301
ENSMUSG00000092495			11	0.00668806	4	0.0031085	7	0.00530379	1	0.424516	0.179276	0.142536	-0.0191859	-36.128
ENSMUSG00000065649	small nucleolar RNA, H/ACA box 74A		4	0.0028277	5	0.00452548	7	0.00618206	1	0.875473	0.141047	0.140762	-0.0188779	-36.7175
ENSMUSG00000036599	carbohydrate sulfotransferase 12	NM_021528	101	0.00448436	67	0.00381179	106	0.0058874	1	0.519273	0.287677	0.112587	-0.0188623	-36.7477
ENSMUSG00000088552			17	0.0361641	7	0.0190117	9	0.0238485	1	0.0688146	0.205969	0.222027	-0.0188194	-36.8315
ENSMUSG00000031077	Fas (TNFRSF6)-associated via death domain	NM_010175	341	0.012057	222	0.0100422	241	0.0106285	1	0.592761	0.300974	0.10737	-0.01881	-36.8498
ENSMUSG00000074890	leucine carboxyl methyltransferase 2	NM_177846	202	0.005116	106	0.00343187	167	0.0052742	1	0.289386	0.224105	0.149459	-0.0187844	-36.9001
ENSMUSG00000084507	U6 small nuclear RNA		13	0.0177809	4	0.00698643	12	0.0204551	1	0.539024	0.542148	0.0825997	-0.0187578	-36.9524
ENSMUSG00000027368	dual specificity phosphatase 2	NM_010090	115	0.00670273	79	0.00588995	99	0.0071974	1	0.486929	0.208259	0.140967	-0.0185627	-37.3409
ENSMUSG00000051499	zinc finger protein 786	NM_177882	99	0.00380848	44	0.00216378	102	0.00489209	1	0.437249	0.37686	0.107762	-0.0185561	-37.3541
ENSMUSG00000050973	RIKEN cDNA D330012F22 gene	NM_178752	136	0.00599363	109	0.00614615	142	0.00780832	1	0.464941	0.198463	0.147591	-0.0184975	-37.4726
ENSMUSG00000044147	ADP-ribosylation factor 6	NM_007481	5952	0.220396	3608	0.170871	4023	0.185748	1	0.611936	0.290399	0.114852	-0.0184453	-37.5785
ENSMUSG00000029557	FtsJ homolog 2 (E. coli)	NM_026510	331	0.0316861	223	0.0273286	218	0.0260302	1	0.417073	0.203394	0.151222	-0.0184377	-37.594
ENSMUSG00000065782	ENSMUSG00000065782; ENSMUSG00000077413		152	0.308435	81	0.210305	97	0.245646	1	0.229921	0.302429	0.144116	-0.0184292	-37.6114
ENSMUSG00000077637	ENSMUSG00000077637; ENSMUSG00000077493		20	0.0306397	6	0.0117637	16	0.0306055	1	0.175612	0.117564	0.249378	-0.0183749	-37.7226
ENSMUSG00000031738	Iroquois related homeobox 6 (Drosophila)	NM_022428	2180	0.0568218	1331	0.0443235	1993	0.0647447	1	0.55537	0.253232	0.12825	-0.0183335	-37.8077
ENSMUSG00000075271	tetratricopeptide repeat domain 30A1	NM_030188	442	0.0212972	284	0.0175245	389	0.0233959	1	0.527086	0.306957	0.118091	-0.0183296	-37.8156
ENSMUSG00000050428	F-box protein 46	NM_175530	399	0.0100954	206	0.00666239	308	0.00971479	1	0.486714	0.241484	0.136135	-0.018315	-37.846
ENSMUSG00000048776	parathyroid hormone-like peptide	NM_008970	98	0.00847354	92	0.0101632	97	0.010453	1	0.608875	0.133365	0.175029	-0.0182487	-37.9833
ENSMUSG00000021025	nuclear factor of kappa light polypeptide gene enhancer in B-cells inhibitor, alpha	NM_010907	1101	0.0967664	858	0.0964184	1012	0.11092	1	0.788589	0.551666	0.0809026	-0.0182304	-38.0214
ENSMUSG00000065431	ENSMUSG00000065431		32	0.0630172	17	0.0428781	44	0.108186	1	0.730752	0.466831	0.0906415	-0.0181597	-38.1695
ENSMUSG00000074824	ENSMUSG00000074824	NM_001256052	56	0.00259285	47	0.00279012	62	0.00358655	1	0.606895	0.260026	0.128934	-0.0180749	-38.3487
ENSMUSG00000080478	ENSMUSG00000080478; ENSMUSG00000080607		8	0.0102425	2	0.00326947	11	0.017548	1	0.146231	1.08197	0.0905493	-0.0180515	-38.3983
ENSMUSG00000022528	hairy and enhancer of split 1 (Drosophila)	NM_008235	2232	0.108258	1052	0.0652003	1567	0.0947262	1	0.356856	0.414875	0.117215	-0.0180396	-38.4236
ENSMUSG00000023892	hypothetical protein LOC100044272; zinc finger protein 51	NM_009558	451	0.0239273	325	0.0221092	334	0.0221381	1	0.371715	0.215026	0.161465	-0.0180277	-38.4489
ENSMUSG00000046380	jerky	NM_008415	332	0.00798208	256	0.00787189	298	0.00893277	1	0.662712	0.185734	0.150721	-0.018012	-38.4825
ENSMUSG00000029844	homeo box A1	NM_010449	781	0.0239335	469	0.0183608	621	0.023717	1	0.404422	0.201594	0.164015	-0.0179992	-38.51
ENSMUSG00000022346	myelocytomatosis oncogene	NM_001177353,NM_010849,NM_001177352,NM_001177354	2206	0.0281836	1180	0.0192652	1758	0.0279984	1	0.36581	0.309882	0.137422	-0.0179168	-38.687
ENSMUSG00000048962	ENSMUSG00000048962		169	0.0188898	85	0.0121376	133	0.0185265	1	0.17999	0.305754	0.1652	-0.0179162	-38.6883
ENSMUSG00000084823			22	0.00418624	14	0.00340563	18	0.00426879	1	0.690745	0.154108	0.166427	-0.0179095	-38.7028
ENSMUSG00000010045	transmembrane protein 115	NM_019704	963	0.0610729	635	0.051514	829	0.0655839	1	0.636423	0.309487	0.120486	-0.0178769	-38.7733
ENSMUSG00000031016	WEE 1 homolog 1 (S. pombe)	NM_009516	1558	0.111422	956	0.0874401	1189	0.106048	1	0.608044	0.324192	0.120887	-0.0177809	-38.9827
ENSMUSG00000020607	family with sequence similarity 84, member A	NM_029007	1038	0.0424947	612	0.032009	662	0.033775	1	0.526252	0.261794	0.140261	-0.017745	-39.0615
ENSMUSG00000020812	RIKEN cDNA 1810032O08 gene		269	0.00605859	155	0.00446686	243	0.00682748	1	0.204281	0.278973	0.172463	-0.0177331	-39.0878
ENSMUSG00000090641		NM_001166218	159	0.00551315	97	0.00431548	147	0.00637147	1	0.626998	0.237974	0.142823	-0.0176549	-39.2609
ENSMUSG00000022120	ring finger protein 219	NM_026047	1562	0.0624413	931	0.0476286	1155	0.057585	1	0.516428	0.314891	0.131395	-0.0176033	-39.376
ENSMUSG00000049119	family with sequence similarity 110, member B	NM_173426	314	0.00280419	229	0.00262586	220	0.00245567	1	0.613964	0.237083	0.145431	-0.0175853	-39.4164
ENSMUSG00000058748	cDNA sequence BC003267	NM_145591	256	0.0251997	141	0.0177963	229	0.0281701	1	0.278777	0.245329	0.174448	-0.0175749	-39.4397
ENSMUSG00000057895	zinc finger protein 105	NM_009544	186	0.00926253	83	0.00530228	179	0.0111483	1	0.567977	0.250894	0.145147	-0.0175415	-39.5146
ENSMUSG00000061517	SRY-box containing gene 21	NM_177753	335	0.00672273	234	0.00599912	295	0.00737775	1	0.642531	0.37638	0.115103	-0.0175308	-39.5389
ENSMUSG00000020941	RIKEN cDNA 1700028N14 gene; mitogen-activated protein kinase kinase kinase 14	NM_016896	405	0.00646815	178	0.00363544	363	0.00723225	1	0.15858	0.242935	0.203565	-0.0175214	-39.56
ENSMUSG00000037904	ankyrin repeat domain 9	NM_175207	202	0.00270936	141	0.0024201	139	0.00232508	1	0.480826	0.311674	0.136428	-0.0175106	-39.5845
ENSMUSG00000005251	receptor-interacting serine-threonine kinase 4	NM_023663	3641	0.0692696	2464	0.0598858	2549	0.0604358	1	0.614958	0.337799	0.124972	-0.0174214	-39.7871
ENSMUSG00000049107	neurotrophin 3	NM_008742,NM_001164035,NM_001164034	492	0.0248001	378	0.0243753	419	0.0263469	1	0.651998	0.234755	0.147837	-0.017417	-39.7971
ENSMUSG00000029333	RasGEF domain family, member 1B; hypothetical protein LOC100044232	NM_145839,NM_181318	385	0.00669309	197	0.00437678	237	0.0051353	1	0.318965	0.303852	0.155805	-0.0173995	-39.8371
ENSMUSG00000035235	tripartite motif-containing 13; predicted gene 9359	NM_023233,NM_001164220	255	0.0109047	144	0.00790431	187	0.00999431	1	0.61194	0.36003	0.122743	-0.0173411	-39.9713
ENSMUSG00000038422	haloacid dehalogenase-like hydrolase domain containing 3	NM_024257	396	0.0361295	247	0.0288235	272	0.0309463	1	0.520117	0.379732	0.124829	-0.017323	-40.013
ENSMUSG00000037001	zinc finger protein 39	NM_011758	263	0.0093199	118	0.00535645	265	0.0117293	1	0.20864	0.286175	0.180765	-0.0173201	-40.0197
ENSMUSG00000032300	septin 14; RIKEN cDNA 1700017B05 gene	NM_028820	794	0.0222347	387	0.0138506	635	0.022169	1	0.440392	0.298157	0.147723	-0.0172858	-40.0993
ENSMUSG00000036975	transmembrane protein 177	NM_175106	589	0.0243318	357	0.0188708	432	0.0222582	1	0.585929	0.288628	0.141077	-0.0172279	-40.234
ENSMUSG00000032515	cysteine-serine-rich nuclear protein 1	NM_153287	90	0.00431239	63	0.00387225	72	0.00430602	1	0.585467	0.251185	0.152649	-0.0171697	-40.3703
ENSMUSG00000074743	thrombomodulin	NM_009378	161	0.00596783	88	0.00417427	78	0.00360228	1	0.85606	0.381428	0.11327	-0.0171349	-40.4523
ENSMUSG00000051431	G protein-coupled receptor 87	NM_032399	134	0.0171722	95	0.0155528	66	0.0105407	1	0.811909	0.448327	0.105915	-0.0171323	-40.4586
ENSMUSG00000017764	zinc finger, SWIM domain containing 1	NM_028028	258	0.0100376	182	0.00904762	234	0.0113485	1	0.457835	0.285235	0.153589	-0.0171175	-40.4934
ENSMUSG00000039238	zinc finger protein 750	NM_178763	2375	0.101703	1301	0.0711719	1256	0.0670293	1	0.452175	0.241371	0.16935	-0.0170471	-40.6607
ENSMUSG00000056592	cDNA sequence BC043301	NM_001008549	264	0.00590258	111	0.0031809	182	0.00508	1	0.261186	0.226771	0.203312	-0.0169559	-40.8795
ENSMUSG00000078137	predicted gene 1337	NM_001081971	121	0.00344263	95	0.00345294	106	0.00375844	1	0.657405	0.46353	0.113054	-0.0169473	-40.9002
ENSMUSG00000046550	spindlin family, member 2	NM_001005370	412	0.0250519	264	0.0205807	284	0.0215622	1	0.573878	0.376247	0.130233	-0.0169271	-40.949
ENSMUSG00000029755	distal-less homeobox 5	NM_010056	210	0.010593	148	0.00953714	120	0.00754375	1	0.696392	0.292683	0.141482	-0.0168913	-41.0358
ENSMUSG00000039182	expressed sequence AW209491	NM_134067,NM_001104646	456	0.0159227	353	0.0157818	387	0.0168613	1	0.592968	0.206127	0.175607	-0.0168876	-41.0448
ENSMUSG00000088219			6	0.00895027	9	0.0172578	21	0.0392595	1	0.975442	0.55933	0.0951569	-0.0168187	-41.2128
ENSMUSG00000060301	RIKEN cDNA 2610008E11 gene	NM_001004362	1317	0.0428102	669	0.0279326	1161	0.0471896	1	0.374831	0.284868	0.169499	-0.0168133	-41.2261
ENSMUSG00000017144	Rho family GTPase 3	NM_028810	2204	0.0469693	1528	0.0419468	1616	0.0430933	1	0.495058	0.277026	0.160395	-0.0168108	-41.2322
ENSMUSG00000050271	DNA segment, Chr 8, ERATO Doi 82, expressed	NM_172911	3339	0.0364266	1877	0.0261602	2188	0.0297474	1	0.655494	0.34568	0.134185	-0.0167952	-41.2705
ENSMUSG00000065305	ENSMUSG00000065305		88	0.183989	52	0.139089	47	0.122529	1	0.411526	0.485357	0.127263	-0.016793	-41.2758
ENSMUSG00000049950	ribonuclease P/MRP 38 subunit (human)	NM_001013376	247	0.0326977	115	0.0195051	185	0.0305931	1	0.31304	0.326184	0.167428	-0.0167473	-41.3885
ENSMUSG00000032475	non-catalytic region of tyrosine kinase adaptor protein 1	NM_010878	994	0.0231411	705	0.0210696	726	0.0211268	1	0.60545	0.322296	0.143129	-0.0167339	-41.4217
ENSMUSG00000022676	snail homolog 2 (Drosophila)	NM_011415	1351	0.0918141	1020	0.0887535	1209	0.102533	1	0.539847	0.260168	0.164291	-0.0167203	-41.4554
ENSMUSG00000044763	RNA (guanine-9-) methyltransferase domain containing 1	NM_029092	983	0.0451281	622	0.0365963	764	0.0438054	1	0.482588	0.289576	0.160672	-0.0166997	-41.5065
ENSMUSG00000092730			50	0.0533667	54	0.0738962	39	0.0520354	1	0.35105	0.280172	0.17917	-0.0166178	-41.7112
ENSMUSG00000046731	potassium channel tetramerisation domain containing 11	NM_153143	51	0.00257767	39	0.00252794	39	0.00245949	1	0.688297	0.201561	0.178919	-0.0166034	-41.7473
ENSMUSG00000021367	endothelin 1	NM_010104	77	0.00452371	46	0.00346468	45	0.00330233	1	0.531084	0.422537	0.131936	-0.0165993	-41.7577
ENSMUSG00000046909	RIKEN cDNA 1110002N22 gene	NM_183275	354	0.01624	226	0.0132806	297	0.0170114	1	0.555609	0.219501	0.181643	-0.0165767	-41.8145
ENSMUSG00000094551			52	0.067646	23	0.0383038	39	0.0632897	1	0.315048	0.407665	0.153694	-0.0165727	-41.8245
ENSMUSG00000075273	tetratricopeptide repeat domain 30B	NM_028235	583	0.0308933	369	0.0250554	414	0.0273835	1	0.541854	0.355142	0.144803	-0.0165282	-41.9373
ENSMUSG00000090327			15	0.00506289	8	0.00345286	10	0.00420766	1	0.46846	0.0895769	0.299154	-0.0165251	-41.9451
ENSMUSG00000091623			35	0.00694208	25	0.00634123	19	0.00469706	1	0.233511	0.25946	0.209972	-0.0165015	-42.005
ENSMUSG00000031504	RAB20, member RAS oncogene family	NM_011227	58	0.00554612	51	0.00623627	60	0.0071563	1	0.847438	0.339685	0.133178	-0.0164909	-42.032
ENSMUSG00000050213	Smad nuclear interacting protein 1	NM_175246	923	0.0428484	685	0.0407053	746	0.0431962	1	0.548672	0.281818	0.16337	-0.0164765	-42.0688
ENSMUSG00000058331	zinc finger protein 85, related sequence 1	NM_001001130	120	0.0036448	66	0.00257472	106	0.00402875	1	0.479194	0.250828	0.179198	-0.0164741	-42.075
ENSMUSG00000019960	dual specificity phosphatase 6	NM_026268	1614	0.079529	953	0.0601407	1142	0.0701644	1	0.375224	0.347976	0.162029	-0.0164625	-42.1045
ENSMUSG00000022114	sprouty homolog 2 (Drosophila)	NM_011897	1021	0.0675342	725	0.061402	962	0.0794306	1	0.481256	0.293054	0.167011	-0.0164205	-42.2123
ENSMUSG00000043572	prolyl-tRNA synthetase (mitochondrial)(putative)	NM_172272,NM_001083887	411	0.00889804	274	0.00758773	358	0.00966518	1	0.449646	0.310328	0.167319	-0.0163349	-42.4336
ENSMUSG00000036430	tubulin-specific chaperone C	NM_178385	338	0.0252337	283	0.0271042	286	0.0266879	1	0.631092	0.310508	0.153695	-0.0163342	-42.4354
ENSMUSG00000080486	ENSMUSG00000080486		38	0.0716608	30	0.0725185	41	0.0966794	1	0.462954	0.408633	0.146028	-0.0162791	-42.5789
ENSMUSG00000021453	growth arrest and DNA-damage-inducible 45 gamma	NM_011817	437	0.0312037	401	0.036688	411	0.0366624	1	0.495782	0.393748	0.148158	-0.0161962	-42.7968
ENSMUSG00000087598		NM_019940	652	0.00500075	380	0.00372967	585	0.0055968	1	0.345932	0.299667	0.18607	-0.0161876	-42.8196
ENSMUSG00000039081	zinc finger protein 503	NM_145459	2584	0.0847817	1654	0.0693624	1923	0.0786547	1	0.490265	0.295743	0.172413	-0.01616	-42.8928
ENSMUSG00000092887			43	0.077108	37	0.0848475	39	0.0872012	1	0.679916	0.233831	0.179262	-0.0161392	-42.9479
ENSMUSG00000044952	potassium channel tetramerisation domain containing 21	NM_001039039	96	0.00445353	72	0.00428222	83	0.00481216	1	0.780345	0.299161	0.155972	-0.016022	-43.2621
ENSMUSG00000047669	male-specific lethal 3-like 2 (Drosophila)	NM_001163833	108	0.00695841	89	0.00734453	113	0.00909149	1	0.90004	0.607737	0.105722	-0.0160145	-43.2825
ENSMUSG00000064514	ENSMUSG00000064514; ENSMUSG00000064918; ENSMUSG00000065752		31	0.0610661	26	0.065568	21	0.0515983	1	0.528596	0.249164	0.189517	-0.015984	-43.365
ENSMUSG00000071281	zinc finger protein 71, releated sequence	NM_145622	588	0.00914676	291	0.00579176	466	0.00904099	1	0.50922	0.245252	0.192914	-0.0159807	-43.3739
ENSMUSG00000045252	zinc finger protein 574	NM_175477,NM_001168506	794	0.0131558	368	0.00779412	634	0.0130996	1	0.338775	0.370417	0.174703	-0.0159482	-43.4625
ENSMUSG00000087750			11	0.0141464	10	0.0164929	17	0.0273499	1	0.319255	0.215625	0.234562	-0.0158894	-43.6232
ENSMUSG00000089631			16	0.00534866	9	0.0038476	13	0.00542053	1	0.804815	0.320672	0.153526	-0.015853	-43.7235
ENSMUSG00000043099	hypermethylated in cancer 1	NM_001098203,NM_010430	3870	0.129039	2581	0.110045	3391	0.140986	1	0.656028	0.367811	0.151549	-0.0158243	-43.8027
ENSMUSG00000036992	NTF2-related export protein 1	NM_019761,NM_001110159	1240	0.0826891	929	0.079327	915	0.0761519	1	0.611769	0.381562	0.152756	-0.0157683	-43.9583
ENSMUSG00000018500	adenosine A2b receptor	NM_007413	282	0.0210968	252	0.0241345	293	0.0273558	1	0.67251	0.286185	0.173898	-0.0157081	-44.1266
ENSMUSG00000046058	EP300 interacting inhibitor of differentiation 2	NM_198425	313	0.033504	220	0.0301953	256	0.0342314	1	0.740177	0.423091	0.13977	-0.0157019	-44.144
ENSMUSG00000011427	zinc finger protein 790	NM_146185,NM_001145880	645	0.00991163	393	0.00774729	525	0.0100808	1	0.610375	0.31328	0.170976	-0.0156824	-44.199
ENSMUSG00000034168	similar to polyglutamine-containing protein; RIKEN cDNA 6430527G18 gene	NM_145836	903	0.0302873	610	0.0261755	813	0.0340105	1	0.655263	0.47728	0.137421	-0.0156204	-44.3745
ENSMUSG00000046185	zinc finger protein 84	NM_023750	769	0.0257822	424	0.0182134	604	0.0252812	1	0.406666	0.318009	0.191907	-0.0155462	-44.5863
ENSMUSG00000043346	N-acetylneuraminic acid phosphatase		60	0.00621327	50	0.00663966	50	0.00646613	1	0.585655	0.302783	0.179726	-0.0155394	-44.6059
ENSMUSG00000073158	RIKEN cDNA 9030624G23 gene; RIKEN cDNA 6030426L16 gene; similar to Hippocalcin-like protein 1 (Visinin-like protein 3) (VILIP-3) (Neural visinin-like protein 3) (NVL-3) (NVP-3); similar to development and differentiation enhancing factor 2; predicted gene 5784; predicted gene 9295	NM_001256489	7	0.0020775	102	0.0387968	6	0.00222335	1	0.163058	0.698321	0.163091	-0.0155327	-44.6251
ENSMUSG00000075265	predicted gene 10818		40	0.00397628	31	0.00393913	44	0.00545381	1	0.730361	0.348942	0.158827	-0.0155233	-44.6521
ENSMUSG00000091604			9	0.00417228	7	0.00414879	6	0.00346186	1	0.779381	0.309015	0.166345	-0.0155123	-44.6838
ENSMUSG00000046441	FtsJ methyltransferase domain containing 1	NM_146215	320	0.0123327	167	0.00824313	224	0.0107757	1	0.48313	0.362483	0.173806	-0.0154862	-44.7591
ENSMUSG00000065378	ENSMUSG00000065378; ENSMUSG00000084668		185	0.398639	96	0.264737	85	0.228483	1	0.277658	0.465218	0.176295	-0.0154829	-44.7685
ENSMUSG00000093793			7	0.0117694	4	0.00861226	11	0.0231073	1	0.334167	0.179129	0.27221	-0.0154605	-44.8333
ENSMUSG00000045598	zinc finger protein 553	NM_146201	1302	0.0281768	684	0.018922	1167	0.0314894	1	0.509352	0.365849	0.171884	-0.0154435	-44.8827
ENSMUSG00000084592	ENSMUSG00000084592		26	0.0437258	4	0.0086146	18	0.0377662	1	0.764965	0.71992	0.110828	-0.0154353	-44.9065
ENSMUSG00000030469	zinc finger protein 719	NM_172482	389	0.0105701	181	0.00631196	340	0.0115499	1	0.407141	0.258369	0.217568	-0.0154068	-44.9896
ENSMUSG00000065281	ENSMUSG00000065281		161	0.312556	113	0.280924	105	0.254444	1	0.493516	0.484618	0.152146	-0.0153756	-45.0809
ENSMUSG00000095134			140	0.0161841	16	0.00236141	135	0.0194443	1	0.72651	1.39843	0.0813784	-0.0153704	-45.0961
ENSMUSG00000027628	RIKEN cDNA 0610011L14 gene	NM_001164818,NM_026661	1237	0.0212572	863	0.0189697	962	0.0206206	1	0.642051	0.366524	0.163969	-0.0153695	-45.0989
ENSMUSG00000048826	dapper homolog 2, antagonist of beta-catenin (xenopus)	NM_172826	149	0.00734525	45	0.00283362	100	0.00614347	1	0.37684	0.400782	0.179733	-0.0153488	-45.1597
ENSMUSG00000050846	zinc finger protein 623	NM_030199	350	0.0195395	227	0.016264	244	0.0170115	1	0.55948	0.218393	0.220925	-0.0153387	-45.1894
ENSMUSG00000019773	F-box protein 5	NM_025995	1482	0.0877254	1177	0.0891956	1187	0.0876598	1	0.471278	0.318344	0.191048	-0.0153372	-45.1937
ENSMUSG00000094411			19	0.0267564	9	0.016209	11	0.019315	1	0.369367	0.398505	0.181573	-0.015334	-45.2033
ENSMUSG00000044030	interferon regulatory factor 2 binding protein 1	NM_178757	2105	0.10783	1458	0.0954765	1717	0.109649	1	0.689023	0.363046	0.162844	-0.0153314	-45.211
ENSMUSG00000070923	kelch-like 9 (Drosophila)	NM_172871	5084	0.167685	2873	0.121474	3691	0.151991	1	0.496593	0.327508	0.186901	-0.0153035	-45.2935
ENSMUSG00000080469	ENSMUSG00000080469		24	0.0517468	8	0.0220629	22	0.0591703	1	0.486439	0.629283	0.135568	-0.0153018	-45.2985
ENSMUSG00000049686	ORAI calcium release-activated calcium modulator 1	NM_175423	219	0.00688225	151	0.00607265	140	0.00548601	1	0.678052	0.399296	0.156736	-0.0152975	-45.3113
ENSMUSG00000030446	zinc finger protein 273	NM_198322	114	0.0067667	57	0.00434177	100	0.00742409	1	0.328987	0.391995	0.189744	-0.0152906	-45.3316
ENSMUSG00000036478	B-cell translocation gene 1, anti-proliferative; similar to myocardial vascular inhibition factor	NM_007569	4955	0.136617	3438	0.121202	3434	0.11803	1	0.634931	0.439427	0.152541	-0.01527	-45.3928
ENSMUSG00000034226	ras homolog gene family, member V	NM_145530	1127	0.0916654	752	0.0781393	683	0.0692322	1	0.661219	0.333088	0.173984	-0.0152501	-45.4521
aENSMUSG00000081683	frizzled homolog 10 (Drosophila)	NM_175284	14504	0.671295	9688	0.572883	12164	0.701669	1	0.629573	0.434799	0.154411	-0.0152397	-45.483
ENSMUSG00000077565	ENSMUSG00000077294; ENSMUSG00000077698; ENSMUSG00000077565; ENSMUSG00000077515		22	0.0345043	26	0.0521716	14	0.027389	1	0.372247	0.166097	0.284998	-0.0152375	-45.4894
ENSMUSG00000084899			55	0.0180777	32	0.0134754	43	0.0176425	1	0.596214	0.563542	0.138963	-0.015172	-45.6859
ENSMUSG00000034429	zinc finger protein 707	NM_001081065	267	0.003977	151	0.00287682	230	0.00427287	1	0.547668	0.419804	0.16494	-0.0151535	-45.7417
ENSMUSG00000042854	transformation related protein 53 regulating kinase	NM_023815	151	0.00312874	94	0.00249267	145	0.00374924	1	0.495884	0.406189	0.172001	-0.0151497	-45.7532
ENSMUSG00000057156	homeodomain leucine zipper-encoding gene	NM_183174,NM_001177705	294	0.00357236	188	0.00292081	253	0.0038337	1	0.533081	0.337422	0.185392	-0.0151477	-45.7593
ENSMUSG00000005483	DnaJ (Hsp40) homolog, subfamily B, member 1	NM_018808	2814	0.171738	1985	0.155013	2364	0.179963	1	0.699815	0.45823	0.148986	-0.0151323	-45.8059
ENSMUSG00000093104			8	0.00725899	12	0.013942	11	0.0124556	1	0.291367	0.119867	0.363579	-0.0151158	-45.8558
ENSMUSG00000092118		NM_001115087	132	0.0107566	104	0.0108548	132	0.0134261	1	0.522791	0.221526	0.234752	-0.0150157	-46.1614
ENSMUSG00000072082	cyclin F	NM_007634	1677	0.0750568	1051	0.0601612	1461	0.0815547	1	0.591396	0.368817	0.177759	-0.0149675	-46.3103
ENSMUSG00000044231	NHL repeat containing 1	NM_175340	254	0.0153041	170	0.013094	245	0.0184079	1	0.575547	0.403062	0.17124	-0.0149659	-46.3151
ENSMUSG00000079906	ENSMUSG00000079906		17	0.00735644	9	0.00497957	19	0.0102518	1	0.825	0.400105	0.15757	-0.014946	-46.3768
ENSMUSG00000049305	coiled-coil domain containing 71	NM_133744	1320	0.0586245	922	0.052385	1068	0.0591706	1	0.661305	0.369475	0.173857	-0.0149254	-46.4409
ENSMUSG00000084644	RNA, Y3 small cytoplasmic (associated with Ro protein); RNA, Y1 small cytoplasmic, Ro-associated		5	0.00809387	3	0.00622783	6	0.0121323	1	0.469508	0.479858	0.166408	-0.0149172	-46.4662
ENSMUSG00000071256	zinc finger protein 213	NM_001033496	686	0.0354376	492	0.0325636	540	0.0348264	1	0.619611	0.393936	0.171963	-0.0148948	-46.5362
ENSMUSG00000065738	ENSMUSG00000065463; ENSMUSG00000065738; ENSMUSG00000064731		89	0.153335	56	0.123571	82	0.176276	1	0.341861	0.295963	0.23172	-0.0148528	-46.6677
ENSMUSG00000077345	ENSMUSG00000077345; ENSMUSG00000077358		6	0.0096339	3	0.00615988	17	0.0340328	1	0.38864	0.48047	0.17639	-0.0148434	-46.6975
ENSMUSG00000021365	neural precursor cell expressed, developmentally down-regulated gene 9	NM_001111324,NM_017464	2712	0.0419315	1671	0.0330337	1975	0.0380715	1	0.672938	0.420445	0.164835	-0.0148257	-46.753
ENSMUSG00000028331	RIKEN cDNA 5830415F09 gene	NM_029086	268	0.00711745	177	0.00601857	227	0.00752506	1	0.743082	0.391084	0.167112	-0.0148111	-46.7992
ENSMUSG00000024528	serum response factor binding protein 1; similar to SRF-dependent transcription regulation associated protein	NM_026040	673	0.0636624	571	0.069246	589	0.0696052	1	0.649012	0.40214	0.171259	-0.0147818	-46.892
ENSMUSG00000066042	mediator of RNA polymerase II transcription, subunit 18 homolog (yeast)	NM_026039	343	0.0206216	213	0.0163766	254	0.0190371	1	0.361371	0.318452	0.224184	-0.0147422	-47.018
ENSMUSG00000087819			46	0.0443217	34	0.0419799	33	0.039689	1	0.38163	0.21132	0.272381	-0.0147211	-47.0853
ENSMUSG00000045248	mediator complex subunit 26	NM_027485	737	0.0335032	417	0.0242369	470	0.0266418	1	0.595556	0.295793	0.206116	-0.014717	-47.0984
ENSMUSG00000070697	UTP3, small subunit (SSU) processome component, homolog (S. cerevisiae)	NM_023054	2266	0.195148	1682	0.185512	1592	0.171077	1	0.543455	0.337096	0.198666	-0.0146811	-47.2135
ENSMUSG00000036822	topoisomerase I binding, arginine/serine-rich	NM_134097	2349	0.0840153	1527	0.0699366	1825	0.0814566	1	0.540198	0.401328	0.182836	-0.0146642	-47.2681
ENSMUSG00000064984	U73B small nuclear RNA; U73A small nuclear RNA		6	0.0123321	5	0.0131683	6	0.0154205	1	0.389088	0.576982	0.165633	-0.0146599	-47.2817
ENSMUSG00000049562	predicted gene 962	NM_001033448	155	0.00693097	91	0.00520037	111	0.00618706	1	0.581105	0.33279	0.197954	-0.0146384	-47.3513
ENSMUSG00000078317	factor 8-associated gene A	NM_007978	340	0.0188675	233	0.0165274	246	0.0170142	1	0.608882	0.383655	0.182648	-0.0146237	-47.3989
ENSMUSG00000082860	predicted gene 13204		53	0.00890621	25	0.00537833	40	0.00838727	1	0.396184	0.257693	0.248472	-0.0146152	-47.4266
ENSMUSG00000043421	RIKEN cDNA 2310016C08 gene	NM_001190461,NM_023516	230	0.0192826	197	0.0212352	182	0.019082	1	0.595392	0.375246	0.18647	-0.0145981	-47.4819
ENSMUSG00000028525	phosphodiesterase 4B, cAMP specific	NM_001177980,NM_019840,NM_001177982,NM_001177981,NM_001177983	1331	0.00713912	897	0.00616219	981	0.00656672	1	0.576197	0.323693	0.203503	-0.0145643	-47.5922
ENSMUSG00000088591			23	0.0299336	13	0.0216498	14	0.0227017	1	0.455781	0.332071	0.213144	-0.0145614	-47.6016
ENSMUSG00000036537	ring finger protein 113A1	NM_153503	171	0.0193828	123	0.0178392	135	0.019084	1	0.595261	0.310694	0.207259	-0.0145267	-47.7156
ENSMUSG00000036376	activator of basal transcription 1	NM_013924	666	0.0719743	507	0.0701794	528	0.0712336	1	0.618753	0.369232	0.189043	-0.0145013	-47.7989
ENSMUSG00000059555	RIKEN cDNA A830007P12 gene	NM_146115	551	0.0173691	350	0.0141014	487	0.0191374	1	0.732523	0.430598	0.168123	-0.0144899	-47.8365
ENSMUSG00000046794	protein phosphatase 1, regulatory (inhibitor) subunit 3B	NM_177741	1194	0.0392193	672	0.0282176	937	0.0383728	1	0.58977	0.390517	0.186449	-0.0144873	-47.8453
ENSMUSG00000048550	threonine synthase-like 1 (bacterial)	NM_001001297,NM_177588	165	0.00271186	145	0.00305435	115	0.00235826	1	0.745447	0.277984	0.20848	-0.0144854	-47.8514
ENSMUSG00000035759	Bardet-Biedl syndrome 10 (human)	NM_027914	125	0.00625413	81	0.00519454	104	0.00649698	1	0.401944	0.498791	0.18248	-0.0144556	-47.9501
ENSMUSG00000046010	zinc finger protein 830	NM_025884	703	0.0295779	438	0.0235871	476	0.0249855	1	0.597697	0.337399	0.203456	-0.014376	-48.2156
ENSMUSG00000092680			52	0.0919364	34	0.0769459	41	0.0904672	1	0.382341	0.464719	0.194215	-0.0143639	-48.2562
ENSMUSG00000040599	MIS12 homolog (yeast)	NM_025993	2046	0.047007	1361	0.040029	1536	0.0440239	1	0.659836	0.342242	0.197592	-0.0143594	-48.2712
ENSMUSG00000030539	sema domain, immunoglobulin domain (Ig), transmembrane domain (TM) and short cytoplasmic domain, (semaphorin) 4B	NM_013659	1300	0.0230458	684	0.015492	947	0.0209226	1	0.614534	0.441987	0.177104	-0.0143554	-48.2847
ENSMUSG00000055874	forkhead box I3	NM_001101464	332	0.0185109	215	0.0153136	277	0.0192476	1	0.521487	0.359262	0.205493	-0.0143299	-48.3706
ENSMUSG00000031609	sin3 associated polypeptide	NM_021788	796	0.0935052	549	0.08255	603	0.0883857	1	0.696877	0.502706	0.162249	-0.0143034	-48.4604
ENSMUSG00000050107	germ cell-specific gene 2	NM_010353	400	0.0196501	198	0.012434	346	0.0211912	1	0.359236	0.316269	0.242317	-0.0142796	-48.5412
ENSMUSG00000058900	regulator of sex limited protein 1	NM_001013769	106	0.00887766	37	0.00397073	82	0.00857979	1	0.364914	0.31185	0.2437	-0.0142632	-48.5968
ENSMUSG00000048616	noggin	NM_008711	92	0.00659747	63	0.00578053	81	0.00725011	1	0.82637	0.571388	0.147239	-0.0142427	-48.6669
ENSMUSG00000080364	ENSMUSG00000080364		85	0.093927	25	0.0352972	59	0.0812385	1	0.288504	0.3748	0.236683	-0.014238	-48.6831
ENSMUSG00000095665			15	0.0255296	6	0.0130684	22	0.0467423	1	0.233197	0.721358	0.181301	-0.0141897	-48.8488
ENSMUSG00000083816	ENSMUSG00000083816		47	0.00615771	50	0.00839391	50	0.00818529	1	0.921899	0.301646	0.199034	-0.0141832	-48.8709
ENSMUSG00000078994	zinc finger protein 429	NM_001080941	140	0.00950379	69	0.00599947	105	0.00889968	1	0.45945	0.355335	0.219004	-0.0141616	-48.9457
ENSMUSG00000047123	toll-like receptor adaptor molecule 1	NM_174989	248	0.0114265	154	0.00908108	214	0.0123061	1	0.688976	0.444173	0.177278	-0.014152	-48.9787
ENSMUSG00000085795		NM_001110508,NM_001101502	3544	0.0757049	2050	0.0559584	2940	0.0782801	1	0.519556	0.393822	0.202438	-0.0141393	-49.0226
ENSMUSG00000047166	tigger transposable element derived 5		94	0.00543605	56	0.00414343	86	0.0062033	1	0.361	0.399253	0.220611	-0.014128	-49.0621
ENSMUSG00000077222	ENSMUSG00000077222; ENSMUSG00000084517; ENSMUSG00000077514; ENSMUSG00000077426		28	0.0294685	27	0.0363877	45	0.0591366	1	0.542231	0.400099	0.199676	-0.0141086	-49.1296
ENSMUSG00000051346	SPRY domain containing 4	NM_025716	682	0.0599266	492	0.0553697	488	0.0535092	1	0.555447	0.388786	0.202619	-0.0140685	-49.2695
ENSMUSG00000059395	NFKB activating protein-like	NM_025719	39	0.00369565	25	0.00303383	28	0.00331319	1	0.570261	0.344822	0.213935	-0.0140626	-49.2901
ENSMUSG00000074576	molybdenum cofactor synthesis 3	NM_001160330	178	0.0146128	104	0.0109217	143	0.0146438	1	0.460245	0.402203	0.209498	-0.0140472	-49.3441
ENSMUSG00000048351	RIKEN cDNA 2010305A19 gene	NM_027250	562	0.0135326	375	0.0115658	462	0.0138858	1	0.630919	0.410478	0.19214	-0.0140311	-49.4009
ENSMUSG00000042275	pelota homolog (Drosophila)	NM_134058	605	0.052217	326	0.0359795	400	0.0430557	1	0.380265	0.424395	0.214612	-0.0140266	-49.4166
ENSMUSG00000041598	CDC42 effector protein (Rho GTPase binding) 4	NM_001163346,NM_020006	2610	0.0467614	1657	0.03799	2085	0.0465949	1	0.661852	0.469161	0.178002	-0.0140161	-49.4535
ENSMUSG00000036959	BCL6 co-repressor-like 1	NM_178782	646	0.00364175	297	0.00214014	425	0.00298563	1	0.582884	0.424202	0.19477	-0.013966	-49.6309
ENSMUSG00000037211	sprouty homolog 1 (Drosophila); similar to sprouty 1	NM_011896	951	0.0170523	698	0.0160036	941	0.0210426	1	0.648022	0.372617	0.202514	-0.0139619	-49.6455
ENSMUSG00000043284	transmembrane protein 11	NM_001168507,NM_173453	1068	0.0399696	876	0.0419504	900	0.0420254	1	0.662687	0.436557	0.186332	-0.0139524	-49.6793
ENSMUSG00000050064	zinc finger protein 697	NM_172863	262	0.00366645	153	0.00273916	241	0.00420687	1	0.3702	0.310822	0.256807	-0.0139183	-49.8013
ENSMUSG00000024232	BMP and activin membrane-bound inhibitor, homolog (Xenopus laevis)	NM_026505	401	0.01095	212	0.00742381	275	0.00938075	1	0.882604	0.778344	0.130716	-0.0139126	-49.8214
ENSMUSG00000089726			162	0.00548868	84	0.00364848	283	0.0119825	1	0.723065	0.669409	0.148293	-0.0139067	-49.8426
ENSMUSG00000095253		NM_177359	1294	0.0306017	611	0.0184972	1112	0.032814	1	0.442323	0.351656	0.232628	-0.0138717	-49.9684
ENSMUSG00000040025	YTH domain family 2; predicted gene 6823	NM_145393	2655	0.045082	1591	0.0345636	2198	0.0465511	1	0.605422	0.392323	0.204494	-0.0138445	-50.0666
ENSMUSG00000070167	ENSMUSG00000084745; ENSMUSG00000070167; ENSMUSG00000065100		38	0.0356521	32	0.0384408	42	0.0491727	1	0.677675	0.562633	0.166186	-0.013838	-50.0901
ENSMUSG00000051379	fibronectin leucine rich transmembrane protein 3; similar to fibronectin leucine rich transmembrane protein 3	NM_001172160,NM_178382	2958	0.0505376	1801	0.0395063	1835	0.039157	1	0.609056	0.376461	0.209243	-0.0138203	-50.1544
ENSMUSG00000036894	RAP2B, member of RAS oncogene family	NM_028712	862	0.0283313	470	0.0197675	682	0.027958	1	0.679471	0.406184	0.196069	-0.0138182	-50.1617
ENSMUSG00000021697	DEP domain containing 1B	NM_178683	481	0.00844764	350	0.00787419	335	0.00734256	1	0.581044	0.404497	0.205293	-0.013788	-50.2719
ENSMUSG00000059479	UDP-GlcNAc:betaGal beta-1,3-N-acetylglucosaminyltransferase 8	NM_001036740,NM_146184	121	0.0113409	75	0.00898735	113	0.0132082	1	0.579806	0.451806	0.194493	-0.0137833	-50.2888
ENSMUSG00000025226	F-box and leucine-rich repeat protein 15	NM_133694	59	0.00313708	47	0.00320598	81	0.00539361	1	0.893335	0.409114	0.184356	-0.0137521	-50.4028
ENSMUSG00000064731	ENSMUSG00000065463; ENSMUSG00000065738; ENSMUSG00000064731		47	0.0925505	15	0.0378201	26	0.0638961	1	0.224011	0.384187	0.269002	-0.0137483	-50.4168
ENSMUSG00000031734	Iroquois related homeobox 3 (Drosophila)	NM_001253822,NM_008393	1560	0.0420573	1086	0.0375145	1214	0.0408571	1	0.566257	0.406052	0.207849	-0.0137381	-50.4542
ENSMUSG00000089979			17	0.00505877	9	0.00342469	10	0.00370558	1	0.136961	0.39932	0.299143	-0.0137323	-50.4755
ENSMUSG00000059246	forkhead box B1	NM_022378	817	0.0378833	439	0.0260052	670	0.0387158	1	0.642919	0.309119	0.23103	-0.0137311	-50.48
ENSMUSG00000085687			185	0.0062052	101	0.0043324	106	0.00443247	1	0.543342	0.228092	0.282292	-0.0136909	-50.6282
ENSMUSG00000041241	mitochondrial ubiquitin ligase activator of NFKB 1	NM_026689	979	0.0166063	759	0.0164661	839	0.0177484	1	0.6643	0.350341	0.217762	-0.0136573	-50.7527
ENSMUSG00000049907	RAS-like, family 11, member B	NM_026878	893	0.0686317	473	0.0464978	890	0.0853298	1	0.463949	0.929124	0.146969	-0.0136272	-50.865
ENSMUSG00000065147	ENSMUSG00000064652; ENSMUSG00000065147		34	0.0363611	17	0.0232612	21	0.0279961	1	0.275238	0.72142	0.190334	-0.0136176	-50.9009
ENSMUSG00000029715	processing of precursor 7, ribonuclease P family, (S. cerevisiae)	NM_028753	370	0.0273274	307	0.029028	260	0.0239624	1	0.648416	0.386924	0.211235	-0.0135737	-51.0656
ENSMUSG00000049091	selenophosphate synthetase 2	NM_009266	1270	0.129158	932	0.121171	1037	0.131482	1	0.653855	0.446297	0.197325	-0.0135397	-51.1936
ENSMUSG00000067370	UDP-Gal:betaGlcNAc beta 1,3-galactosyltransferase, polypeptide 4	NM_019420	41	0.00358636	41	0.00459819	47	0.0051383	1	0.658092	0.474309	0.191321	-0.0135324	-51.2213
ENSMUSG00000074825	inositol 1,4,5-triphosphate receptor interacting protein-like 1	NM_001163527,NM_001163528	881	0.0172116	512	0.012787	643	0.015658	1	0.558644	0.432201	0.209628	-0.0135074	-51.3162
ENSMUSG00000037085	tRNA methyltranferase 12 homolog (S. cerevisiae)	NM_026642	281	0.00937513	200	0.00854342	213	0.00886448	1	0.420634	0.277483	0.28124	-0.0134987	-51.3492
ENSMUSG00000032841	proline rich 5 like; hypothetical protein LOC100048398	NM_001110849,NM_001083810,NM_175181	1161	0.0115002	690	0.00873527	794	0.00980307	1	0.708343	0.361727	0.216322	-0.013496	-51.3593
ENSMUSG00000053716	dual specificity phosphatase 7; similar to dual specificity phosphatase 7	NM_153459	1664	0.0444981	1173	0.0401623	1371	0.0457511	1	0.522406	0.458812	0.208864	-0.0134473	-51.5453
ENSMUSG00000073982	ras homolog gene family, member G	NM_019566	826	0.0440274	531	0.0362288	660	0.0439084	1	0.834351	0.432503	0.19173	-0.0134351	-51.5924
ENSMUSG00000050188	U7 snRNP-specific Sm-like protein LSM10	NM_001163266,NM_138721	358	0.0235102	252	0.021197	288	0.0236053	1	0.643947	0.519756	0.187062	-0.0134194	-51.6528
ENSMUSG00000039208	meteorin, glial cell differentiation regulator-like	NM_144797	544	0.0239127	396	0.0222547	328	0.017973	1	0.759177	0.427893	0.197959	-0.013416	-51.6658
ENSMUSG00000036158	prickle like 1 (Drosophila)	NM_001033217	1058	0.0177419	624	0.0133867	750	0.0156873	1	0.766663	0.402342	0.203654	-0.0134158	-51.6665
ENSMUSG00000055041	COMM domain containing 5	NM_025536	523	0.0368201	379	0.0342329	382	0.0335981	1	0.656178	0.48213	0.193444	-0.013415	-51.6694
ENSMUSG00000020601	tribbles homolog 2 (Drosophila)	NM_144551	324	0.00880379	200	0.00700675	357	0.0121916	1	0.626936	0.337056	0.234156	-0.0134111	-51.6846
ENSMUSG00000037015	transmembrane protein 185B		550	0.042749	427	0.0424556	482	0.0467256	1	0.722968	0.394487	0.209264	-0.013399	-51.7313
ENSMUSG00000095913			15	0.0031405	8	0.00214268	24	0.00626767	1	0.233989	0.359796	0.290601	-0.013397	-51.7388
ENSMUSG00000054715	zinc finger and SCAN domain containing 22	NM_001001447	465	0.00673658	327	0.00606359	358	0.00646863	1	0.639363	0.293122	0.251192	-0.0133774	-51.8148
ENSMUSG00000044707	cyclin J-like	NM_001045530	283	0.0129606	184	0.0107751	220	0.0125593	1	0.868032	0.297326	0.231497	-0.0133653	-51.8618
ENSMUSG00000032531	angiomotin-like 2	NM_019764	7744	0.0416696	4757	0.0327125	5591	0.0374988	1	0.657294	0.305846	0.244701	-0.0133648	-51.8635
ENSMUSG00000049225	protein phosphatase 2C, magnesium dependent, catalytic subunit	NM_001098231,NM_001033453,NM_001098230	257	0.00215434	200	0.00215966	246	0.00258356	1	0.555191	0.372686	0.231432	-0.0133593	-51.885
ENSMUSG00000065087	small nucleolar RNA, C/D box 22		258	0.284647	216	0.305062	217	0.298872	1	0.575273	0.580828	0.184009	-0.0133502	-51.9205
ENSMUSG00000005148	Kruppel-like factor 5	NM_009769	1560	0.125616	1062	0.109252	909	0.0912249	1	0.629893	0.371769	0.226285	-0.0133095	-52.079
ENSMUSG00000053536	cleavage stimulation factor, 3' pre-RNA subunit 2, tau	NM_031249	1852	0.0679717	1253	0.0589629	1629	0.0746755	1	0.639202	0.387889	0.221216	-0.0132954	-52.1345
ENSMUSG00000090070			29	0.00853795	14	0.00527019	18	0.00660387	1	0.604297	0.721452	0.165292	-0.0132648	-52.2546
ENSMUSG00000068226	ENSMUSG00000068226		10	0.00309905	12	0.0047494	14	0.0054067	1	0.818493	0.839927	0.14253	-0.0132412	-52.3476
ENSMUSG00000023882	hypothetical protein LOC100044271; zinc finger protein 54	NM_011760	142	0.00329243	82	0.00243634	122	0.00353302	1	0.560994	0.395396	0.22922	-0.013216	-52.4476
ENSMUSG00000027079	CLP1, cleavage and polyadenylation factor I subunit, homolog (S. cerevisiae)	NM_133840	705	0.0171096	420	0.0130595	468	0.0141775	1	0.568082	0.413244	0.224098	-0.0131994	-52.5136
ENSMUSG00000047446	ADP-ribosylation factor-like 4A	NM_001039515,NM_007487	1597	0.0207038	947	0.0157194	1085	0.0175534	1	0.480986	0.410948	0.234432	-0.013195	-52.5311
ENSMUSG00000038888	ATP binding domain 3	NM_145582	523	0.029218	356	0.025425	397	0.0276449	1	0.623991	0.309874	0.25416	-0.013165	-52.6507
ENSMUSG00000027459	family with sequence similarity 110, member A	NM_146127,NM_028666	272	0.00579918	160	0.00436241	214	0.00568874	1	0.481745	0.405555	0.237965	-0.0131395	-52.7531
ENSMUSG00000030493	RIKEN cDNA C230052I12 gene	NM_178643	269	0.0087923	211	0.00881732	211	0.00859858	1	0.678208	0.286306	0.26013	-0.0131365	-52.765
ENSMUSG00000065392	ENSMUSG00000065392		91	0.169604	57	0.135973	53	0.123265	1	0.306973	0.568884	0.226232	-0.0131015	-52.9061
ENSMUSG00000055652	kelch-like 25 (Drosophila)	NM_182782,NM_001122780,NM_029652	845	0.0172592	521	0.0136147	705	0.0179619	1	0.609143	0.376334	0.23513	-0.0130805	-52.9908
ENSMUSG00000024791	cell division cycle associated 5	NM_026410	1341	0.03344	1067	0.0340215	1120	0.0348252	1	0.687213	0.391563	0.223668	-0.0130805	-52.991
ENSMUSG00000015619	GATA binding protein 3	NM_008091	2031	0.0513405	1027	0.0331645	1300	0.0409541	1	0.512048	0.378157	0.245048	-0.0130785	-52.9991
ENSMUSG00000057409	hypothetical protein LOC100044273; zinc finger protein 53	NM_013843	352	0.0235982	247	0.0212217	313	0.0262153	1	0.718616	0.302964	0.252076	-0.0130648	-53.0546
ENSMUSG00000089876		NM_001033433	244	0.0174702	158	0.0144532	211	0.0188285	1	0.580122	0.415694	0.227152	-0.0130614	-53.0685
ENSMUSG00000023341	myxovirus (influenza virus) resistance 2	NM_013606	164	0.00943271	107	0.00786513	165	0.0118268	1	0.206777	0.364233	0.31477	-0.0130471	-53.1264
ENSMUSG00000032860	purinergic receptor P2Y, G-protein coupled 2	NM_008773	128	0.00344292	110	0.00378339	151	0.00506522	1	0.804405	0.465541	0.198378	-0.013043	-53.1433
ENSMUSG00000049680	RIKEN cDNA 2010005J08 gene	NM_178623,NM_001077661	815	0.00455581	442	0.00315864	566	0.00394439	1	0.637091	0.410764	0.224065	-0.0130374	-53.1659
ENSMUSG00000039725	RIKEN cDNA 2810408M09 gene	NM_001007581	671	0.03406	446	0.0289576	593	0.0375514	1	0.692044	0.416681	0.218756	-0.013013	-53.2658
ENSMUSG00000074671	TSPY-like 3	NM_198617	310	0.0139524	187	0.0107742	271	0.0152229	1	0.56881	0.469624	0.217253	-0.0129883	-53.367
ENSMUSG00000055305	zinc finger protein 93; predicted gene 11677	NM_009567	323	0.00881499	210	0.00733586	242	0.00823663	1	0.655997	0.374068	0.235243	-0.012979	-53.4053
ENSMUSG00000090264		NM_201256	27	0.00502994	23	0.00548194	15	0.00348315	1	0.475626	0.344813	0.26614	-0.0129644	-53.4655
ENSMUSG00000068264	RIKEN cDNA 2310035K24 gene	NM_027129	215	0.00446769	185	0.00491843	191	0.00495243	1	0.570882	0.32675	0.261308	-0.0129618	-53.4763
ENSMUSG00000044167	forkhead box O1	NM_019739	169	0.00417836	92	0.00291403	126	0.00388473	1	0.773735	0.498301	0.19742	-0.0129195	-53.651
ENSMUSG00000020484	X-box binding protein 1	NM_013842	1497	0.0402551	1145	0.039576	1215	0.0408558	1	0.604176	0.411978	0.231193	-0.0129134	-53.6764
ENSMUSG00000028688	target of EGR1, member 1 (nuclear)	NM_026654	503	0.00866895	348	0.00768363	345	0.00742041	1	0.609756	0.399177	0.234543	-0.0129077	-53.7002
ENSMUSG00000096433		NM_001205095	197	0.00556705	179	0.00647849	152	0.00536216	1	0.475534	0.378393	0.256376	-0.012907	-53.7033
ENSMUSG00000025184	DNA segment, Chr 19, ERATO Doi 386, expressed	NM_177464	729	0.0105016	466	0.00861184	476	0.00856117	1	0.566968	0.331708	0.262515	-0.0128956	-53.7506
ENSMUSG00000027722	spermatogenesis associated 5	NM_001163511,NM_021343	787	0.0121305	498	0.00983964	651	0.012533	1	0.666569	0.371496	0.239358	-0.0128654	-53.8767
ENSMUSG00000046694	family with sequence similarity 46, member B	NM_175307	94	0.00568509	65	0.00502355	77	0.00580548	1	1.0331	0.355135	0.220424	-0.0128361	-53.9998
ENSMUSG00000023953	polymerase (DNA directed), eta (RAD 30 related)	NM_030715	976	0.0526296	611	0.0421565	721	0.048492	1	0.524539	0.39123	0.249231	-0.0128248	-54.0472
ENSMUSG00000027324	RNA pseudouridylate synthase domain containing 2	NM_173450	352	0.0179834	195	0.0127353	261	0.0166219	1	0.49501	0.340258	0.271636	-0.0128134	-54.0954
ENSMUSG00000001053	RIKEN cDNA C330016O10 gene	NM_145974	340	0.0119256	209	0.00940152	237	0.0103829	1	0.658989	0.441833	0.222826	-0.0127875	-54.2049
ENSMUSG00000049489	predicted gene 9731; RIKEN cDNA 1810009O10 gene	NM_197989	544	0.0613869	424	0.0612513	436	0.0614077	1	0.651889	0.456951	0.219751	-0.0127862	-54.2107
ENSMUSG00000008301	phosphorylated adaptor for RNA export	NM_019996,NM_001162989	1619	0.0548088	1076	0.0466851	1227	0.0518707	1	0.636191	0.463624	0.219579	-0.0127838	-54.2208
ENSMUSG00000024042	salt inducible kinase 1	NM_010831	3089	0.0949322	1888	0.0741415	2468	0.0945386	1	0.593262	0.373245	0.249147	-0.012781	-54.2328
ENSMUSG00000063383	predicted gene 4769; hypothetical protein LOC100044278	NM_177596,NM_001256493	80	0.00384121	47	0.00289264	72	0.00431797	1	0.526659	0.32186	0.27732	-0.01276	-54.3218
ENSMUSG00000037279	ovo-like 2 (Drosophila)	NM_152947,NM_026924	285	0.0108771	187	0.00911738	238	0.0113201	1	0.710128	0.432367	0.222373	-0.0127506	-54.362
ENSMUSG00000030386	zinc finger protein 606	NM_026112	841	0.00733587	509	0.00569163	754	0.00821397	1	0.50946	0.3948	0.252961	-0.012748	-54.3731
ENSMUSG00000004500	zinc finger protein 324	NM_178732	402	0.00418792	290	0.00387233	395	0.0051415	1	0.579216	0.505949	0.216623	-0.0127414	-54.401
ENSMUSG00000028016	integrator complex subunit 12	NM_027927	899	0.0145271	683	0.0141541	633	0.0127737	1	0.681523	0.448251	0.221087	-0.0127381	-54.4152
ENSMUSG00000088226			12	0.00525144	11	0.0061662	9	0.00491377	1	0.488629	0.131042	0.444717	-0.0127332	-54.4363
ENSMUSG00000049878	rearranged L-myc fusion sequence	NM_001081013	2782	0.0288255	1645	0.0218193	2042	0.0263945	1	0.605469	0.420519	0.236116	-0.0127111	-54.5308
ENSMUSG00000038046	RNA methyltransferase like 1	NM_183263	491	0.0215822	362	0.0203688	384	0.0210584	1	0.65092	0.33448	0.260225	-0.0127056	-54.5543
ENSMUSG00000070420	zinc finger protein 498	NM_001081431	543	0.0376484	332	0.0294319	434	0.0375189	1	0.529784	0.353928	0.266877	-0.0126928	-54.6094
ENSMUSG00000064917	ENSMUSG00000064917		9	0.0210735	5	0.0149538	8	0.0233334	1	0.259384	0.144533	0.499314	-0.0126921	-54.6126
ENSMUSG00000039634	zinc finger protein 189	NM_145547	203	0.00479664	113	0.00343805	168	0.00497514	1	0.375373	0.280465	0.327568	-0.0126773	-54.6763
ENSMUSG00000020495	RIKEN cDNA 1200011M11 gene	NM_024262	921	0.0290514	571	0.023041	641	0.0252131	1	0.647891	0.425358	0.232096	-0.0126764	-54.6803
ENSMUSG00000034538	zinc finger protein 418	NM_146179	106	0.00537044	31	0.00200913	96	0.00607103	1	0.176452	0.558703	0.280979	-0.0126617	-54.7435
ENSMUSG00000049858	sulfite oxidase	NM_173733	766	0.0450418	519	0.0390559	591	0.0433554	1	0.67185	0.569048	0.199311	-0.0126617	-54.7437
ENSMUSG00000039384	dual specificity phosphatase 10	NM_022019	505	0.0198712	347	0.0174563	431	0.0211482	1	0.579232	0.361701	0.259535	-0.0126593	-54.7539
ENSMUSG00000048410	zinc finger protein 407	NM_001033341	1351	0.0166818	849	0.0134161	1016	0.0156499	1	0.608535	0.394242	0.245644	-0.0126568	-54.7649
ENSMUSG00000054951	RIKEN cDNA 9130008F23 gene	NM_027834	129	0.00826193	89	0.00728677	88	0.00702647	1	0.480278	0.30791	0.295023	-0.0126541	-54.7764
ENSMUSG00000016510	mitochondrial translational initiation factor 3	NM_029581,NM_001256102,NM_001256100,NM_001256101	280	0.00378636	221	0.00382746	229	0.0038652	1	0.610527	0.335592	0.266184	-0.012653	-54.7811
ENSMUSG00000065280	ENSMUSG00000065280		108	0.19864	75	0.176583	51	0.11697	1	0.5194	0.470764	0.234956	-0.0126275	-54.892
ENSMUSG00000077358	ENSMUSG00000077345; ENSMUSG00000077358		21	0.0349169	10	0.0212666	25	0.0518307	1	0.668911	0.575642	0.199677	-0.0126204	-54.9226
ENSMUSG00000090031			7	0.00234541	8	0.00343605	25	0.0104717	1	0.668063	0.901167	0.159714	-0.0126174	-54.9357
ENSMUSG00000064602	ENSMUSG00000064602; ENSMUSG00000065698; ENSMUSG00000064930		19	0.0199601	15	0.0202048	15	0.0197053	1	0.183646	0.624584	0.265914	-0.0125943	-55.0366
ENSMUSG00000022009	nuclear fragile X mental retardation protein interacting protein 1	NM_013745	1052	0.0366018	782	0.03482	816	0.0354197	1	0.72848	0.484457	0.214006	-0.0125925	-55.0446
ENSMUSG00000091443			12	0.00372366	5	0.00198394	7	0.00270293	1	0.29194	0.431015	0.285347	-0.0125883	-55.0628
ENSMUSG00000037188	grainyhead-like 3 (Drosophila)	NM_001013756	5268	0.262682	3847	0.245058	3324	0.206564	1	0.757917	0.474938	0.214202	-0.0125868	-55.0696
ENSMUSG00000066720	claudin 9	NM_020293	64	0.00613661	62	0.0075947	42	0.00501916	1	0.420269	0.267809	0.332808	-0.0125438	-55.2583
ENSMUSG00000030888	ribosomal RNA processing 8, methyltransferase, homolog (yeast)	NM_133951,NM_025897	1668	0.0325394	1256	0.0313665	1253	0.0304963	1	0.603677	0.361446	0.262088	-0.0125338	-55.3021
ENSMUSG00000007476	leucine rich repeat containing 8A	NM_177725	740	0.00797938	358	0.00493601	524	0.00704219	1	0.521053	0.390161	0.262832	-0.0125068	-55.4218
ENSMUSG00000048728	zinc finger protein 454	NM_172794	282	0.00486398	153	0.00338193	214	0.00460911	1	0.694109	0.4144	0.2381	-0.0124877	-55.5065
ENSMUSG00000078151	oxidative stress responsive 1 pseudogene		222	0.0348476	20	0.00403524	175	0.0343521	1	0.708026	0.359862	0.257297	-0.0124118	-55.8457
ENSMUSG00000089636			39	0.0130824	26	0.0111598	30	0.0125597	1	0.659776	0.277132	0.298827	-0.0124031	-55.8851
ENSMUSG00000051147	N-acetyltransferase 2 (arylamine N-acetyltransferase)	NM_010874,NM_001168577	125	0.00604847	89	0.00551477	90	0.00543563	1	0.562274	0.34844	0.277442	-0.0124015	-55.8924
ENSMUSG00000074030	exocyst complex component 8	NM_198103	421	0.0078364	212	0.0050498	333	0.00773141	1	0.458322	0.401094	0.272769	-0.012387	-55.9575
ENSMUSG00000027739	RAB33B, member of RAS oncogene family	NM_016858	258	0.0111638	144	0.00801505	202	0.0109331	1	0.520331	0.497968	0.237171	-0.0123867	-55.9589
ENSMUSG00000040177	RIKEN cDNA 2310057M21 gene	NM_026655	590	0.036821	340	0.0271718	461	0.0359151	1	0.593203	0.39195	0.259948	-0.0123564	-56.0961
ENSMUSG00000061024	predicted gene 5067; RRS1 ribosome biogenesis regulator homolog (S. cerevisiae)	NM_021511	2236	0.150925	1612	0.139105	1883	0.158475	1	0.704074	0.440383	0.235319	-0.0123466	-56.1408
ENSMUSG00000028389	zinc finger protein 37	NM_009554	405	0.0128531	201	0.00818269	324	0.0128506	1	0.564456	0.293686	0.305509	-0.0123262	-56.2338
ENSMUSG00000089886			12	0.00289295	11	0.00339203	14	0.00421167	1	0.583142	0.590198	0.213901	-0.0123221	-56.2526
ENSMUSG00000070520	necdin-like 2	NM_023239	583	0.0135255	467	0.0138623	518	0.0149949	1	0.744294	0.505949	0.217552	-0.0123162	-56.2792
ENSMUSG00000042106	RIKEN cDNA 6230427J02 gene	NM_026597	88	0.00731265	62	0.00682542	75	0.00796791	1	0.475043	0.736279	0.20203	-0.0123079	-56.3171
ENSMUSG00000043140	transmembrane protein 186	NM_025708	1194	0.0602454	856	0.0552713	1026	0.0645757	1	0.633907	0.397368	0.255899	-0.0123072	-56.3205
ENSMUSG00000006720	zinc finger protein 184 (Kruppel-like)	NM_183014	612	0.00684021	386	0.00552848	473	0.0066005	1	0.49565	0.368021	0.283245	-0.0122966	-56.3688
ENSMUSG00000043858	nucleoporin 62	NM_053074	4534	0.108621	3548	0.108818	3447	0.103034	1	0.689369	0.502607	0.22368	-0.0122826	-56.4333
ENSMUSG00000021469	similar to homeobox protein; homeobox, msh-like 2	NM_013601	278	0.0156634	140	0.0100769	162	0.0113749	1	0.420688	0.458741	0.265041	-0.0122792	-56.4489
ENSMUSG00000051675	tripartite motif-containing 32; RIKEN cDNA 3632413A11 gene	NM_001161782,NM_053084	2292	0.0418565	1357	0.031706	1700	0.0387223	1	0.61593	0.404932	0.257264	-0.0122592	-56.5409
ENSMUSG00000024732	coiled-coil domain containing 86	NM_023731	1052	0.027038	641	0.0210572	923	0.0295853	1	0.635996	0.467856	0.237882	-0.0122471	-56.5969
ENSMUSG00000060260	PWWP domain containing 2B	NM_001033206,NM_001098636	1032	0.0286935	613	0.0217813	784	0.0271719	1	0.637056	0.452031	0.242049	-0.0122434	-56.6137
ENSMUSG00000053600	zinc finger protein 472	NM_153063	425	0.0246731	230	0.0171121	308	0.0223317	1	0.501625	0.466926	0.25312	-0.0122359	-56.6485
ENSMUSG00000034459	interferon-induced protein with tetratricopeptide repeats 1	NM_008331	112	0.00583417	61	0.0040598	53	0.00344043	1	0.543144	0.414177	0.263749	-0.0122291	-56.6802
ENSMUSG00000075012	four jointed box 1 (Drosophila)	NM_010218	1317	0.0749322	959	0.0698065	1093	0.0775686	1	0.68351	0.570539	0.212486	-0.0122196	-56.724
ENSMUSG00000092190			14	0.00588058	7	0.00375553	5	0.00261071	1	0.333912	0.102795	0.601057	-0.0121955	-56.8362
ENSMUSG00000000567	SRY-box containing gene 9	NM_011448	330	0.0110398	166	0.0070956	212	0.00883911	1	0.492806	0.474044	0.254368	-0.0121848	-56.886
ENSMUSG00000076431	SRY-box containing gene 19; SRY-box containing gene 4	NM_009238	10492	0.302268	6874	0.253172	8716	0.313025	1	0.673313	0.472147	0.235754	-0.0121847	-56.8868
ENSMUSG00000019850	tumor necrosis factor, alpha-induced protein 3	NM_001166402,NM_009397	417	0.00346397	208	0.00220784	296	0.00306443	1	0.847271	0.502893	0.215923	-0.0121775	-56.9203
ENSMUSG00000037169	v-myc myelocytomatosis viral related oncogene, neuroblastoma derived (avian)	NM_008709	476	0.0111969	253	0.00761058	410	0.0120255	1	0.518262	0.624447	0.219315	-0.0121715	-56.9484
ENSMUSG00000046556	zinc finger protein 319	NM_024467	907	0.0305093	616	0.0264905	828	0.0347228	1	0.598141	0.424767	0.256699	-0.0121679	-56.9654
ENSMUSG00000049717	ligase IV, DNA, ATP-dependent	NM_176953	533	0.0102235	338	0.00830513	425	0.0101773	1	0.55555	0.353787	0.28664	-0.0121651	-56.9782
ENSMUSG00000043602	zinc finger protein 3	NM_177565	148	0.00991081	103	0.0088291	123	0.0102776	1	0.482297	0.391585	0.284169	-0.0121223	-57.1795
ENSMUSG00000054364	ras homolog gene family, member B	NM_007483	665	0.0407159	475	0.0375334	470	0.0360503	1	0.660332	0.428962	0.251823	-0.0121014	-57.2781
ENSMUSG00000035104	family with sequence similarity 176, member A	NM_145570	93	0.00332504	71	0.00325197	74	0.00330229	1	0.80571	0.201608	0.350759	-0.0120786	-57.3865
ENSMUSG00000039810	zinc finger CCCH type containing 10	NM_134003	434	0.00994832	286	0.0083844	378	0.0108079	1	0.579747	0.428554	0.261574	-0.0120698	-57.428
ENSMUSG00000089542			19	0.0183009	10	0.0123342	22	0.0264603	1	0.738226	0.792399	0.181286	-0.0120629	-57.4612
ENSMUSG00000044469	tumor necrosis factor, alpha-induced protein 8-like 1	NM_025566	175	0.0100352	107	0.00791482	161	0.0115875	1	0.671418	0.577858	0.217387	-0.0120627	-57.4618
ENSMUSG00000027654	family with sequence similarity 83, member D	NM_027975	946	0.0233504	673	0.0212519	825	0.0254047	1	0.748143	0.645855	0.20071	-0.0120446	-57.5484
ENSMUSG00000007216	zinc finger protein 775	NM_173429	193	0.00651451	164	0.0070891	227	0.0095686	1	0.594594	0.42186	0.263862	-0.0120244	-57.6452
ENSMUSG00000043895	sphingosine-1-phosphate receptor 2	NM_010333	933	0.0454761	604	0.0377878	761	0.0463711	1	0.77814	0.465961	0.23474	-0.0120242	-57.6459
ENSMUSG00000087795			5	0.00749647	9	0.0172724	8	0.0149638	1	0.463189	0.239464	0.373266	-0.0120162	-57.6846
ENSMUSG00000030031	kelch repeat and BTB (POZ) domain containing 8	NM_001008785,NM_001102670	480	0.00660178	283	0.00498353	359	0.00616084	1	0.590298	0.392228	0.275244	-0.011999	-57.7673
ENSMUSG00000030748	interleukin 4 receptor, alpha	NM_001008700	150	0.00403302	93	0.00321777	96	0.00322682	1	0.687564	0.52934	0.22825	-0.0119938	-57.7921
ENSMUSG00000039754	alkB, alkylation repair homolog 4 (E. coli)	NM_028070	338	0.00815892	220	0.00679859	250	0.00752893	1	0.456832	0.339977	0.315865	-0.0119857	-57.8314
ENSMUSG00000077426	ENSMUSG00000077222; ENSMUSG00000084517; ENSMUSG00000077514; ENSMUSG00000077426		10	0.0105078	7	0.00943184	11	0.0144582	1	0.115296	0.514797	0.363431	-0.0119633	-57.9395
ENSMUSG00000051220	excision repair cross-complementing rodent repair deficiency complementation group 6 - like	NM_146235	2224	0.0578316	1448	0.0482241	1551	0.0503307	1	0.569902	0.42867	0.267169	-0.0119618	-57.9468
ENSMUSG00000058093	expressed sequence AA987161	NM_001163246	605	0.0132791	325	0.00913499	408	0.0111738	1	0.537907	0.383698	0.286518	-0.0119614	-57.9487
ENSMUSG00000065591	U6 small nuclear RNA		12	0.015579	6	0.00998803	12	0.0194539	1	0.193753	0.842152	0.249891	-0.0119551	-57.9794
ENSMUSG00000034509	MAD2L1 binding protein	NM_025649	251	0.0272993	177	0.0246497	196	0.0266047	1	0.428303	0.549596	0.25495	-0.0119235	-58.1327
ENSMUSG00000084881			36	0.0074641	18	0.00477021	24	0.00620295	1	0.356611	0.640616	0.24831	-0.0118953	-58.2704
ENSMUSG00000027829	cyclin L1	NM_019937	4308	0.0250838	2426	0.0180774	3483	0.0252968	1	0.501915	0.463263	0.26844	-0.0118869	-58.3118
ENSMUSG00000038984	testis-specific protein, Y-encoded-like 5	NM_001085421	165	0.00567875	95	0.00418411	94	0.00403101	1	0.496076	0.379325	0.297602	-0.0118853	-58.3196
ENSMUSG00000077265	U6 small nuclear RNA		8	0.0107233	3	0.00514507	4	0.00668099	1	0.29199	0.720923	0.247984	-0.0118461	-58.5127
ENSMUSG00000022897	dual-specificity tyrosine-(Y)-phosphorylation regulated kinase 1a; dual-specificity tyrosine-(Y)-phosphorylation regulated kinase 1c	NM_007890,NM_001113389	2573	0.0201904	1548	0.0155343	1880	0.0183924	1	0.679759	0.426126	0.261687	-0.0118325	-58.5799
ENSMUSG00000047710	zinc finger protein 828	NM_181854	2463	0.05521	1703	0.0488123	2069	0.057827	1	0.663256	0.446389	0.258156	-0.0118103	-58.6901
ENSMUSG00000032358	family with sequence similarity 83, member B	NM_001045518	1722	0.0760217	1126	0.0635059	1167	0.0642075	1	0.637242	0.439791	0.26271	-0.0118101	-58.6912
ENSMUSG00000075419	dolichol kinase	NM_177648	393	0.025505	274	0.0227507	327	0.0264687	1	0.675421	0.533868	0.235193	-0.0118048	-58.7174
ENSMUSG00000051351	zinc finger protein 46	NM_009557	917	0.0165061	561	0.0129182	646	0.0144962	1	0.589436	0.424057	0.273256	-0.0117996	-58.7433
ENSMUSG00000033313	F-box and leucine-rich repeat protein 8	NM_015821	92	0.00333575	63	0.00291996	73	0.00330112	1	0.711355	0.538237	0.232403	-0.0117724	-58.8789
ENSMUSG00000086920			34	0.00953026	15	0.00538168	31	0.0108445	1	0.378508	0.384323	0.322352	-0.0117659	-58.9117
ENSMUSG00000046668	CXXC finger 5	NM_133687	600	0.0364745	373	0.0290114	459	0.034786	1	0.795071	0.528967	0.228373	-0.011762	-58.9308
ENSMUSG00000079043	FAST kinase domains 5	NM_198176,NM_001146084	217	0.00550033	143	0.00464355	178	0.00563413	1	0.555655	0.38792	0.291754	-0.0117602	-58.9403
ENSMUSG00000045319	RIKEN cDNA 5430407P10 gene	NM_001159657,NM_144883	339	0.00945871	253	0.00902096	234	0.00813766	1	0.759322	0.419184	0.260359	-0.0117413	-59.0351
ENSMUSG00000042348	ADP-ribosylation factor-like 15	NM_172595	932	0.0382351	581	0.0305265	676	0.0346059	1	0.680155	0.407177	0.271727	-0.011737	-59.0568
ENSMUSG00000063049	inhibitor of growth family, member 2	NM_023503	554	0.0132861	382	0.011718	418	0.0125002	1	0.75789	0.492487	0.241222	-0.0117174	-59.1555
ENSMUSG00000093107			16	0.0175048	8	0.011205	17	0.0231828	1	1.02515	0.449446	0.234996	-0.0116943	-59.2724
ENSMUSG00000051495	interferon regulatory factor 2 binding protein 2	NM_001164598	892	0.0271597	507	0.0197469	825	0.031332	1	0.468547	0.474131	0.279276	-0.0116712	-59.3893
ENSMUSG00000070284	GDP-mannose pyrophosphorylase B	NM_177910	332	0.00668915	253	0.00652996	257	0.00646319	1	0.687034	0.414748	0.271835	-0.01166	-59.4467
ENSMUSG00000037204	RIKEN cDNA 9430023L20 gene	NM_026566	920	0.103422	593	0.0853035	662	0.0928193	1	0.572174	0.563845	0.244442	-0.0116498	-59.4986
ENSMUSG00000043556	F-box and leucine-rich repeat protein 7	NM_176959	84	0.00780114	54	0.00643593	73	0.00846872	1	0.918948	0.32551	0.286356	-0.011637	-59.564
ENSMUSG00000010047	hyaluronoglucosaminidase 2	NM_010489	2953	0.215783	2246	0.209899	2514	0.229119	1	0.727972	0.527702	0.238565	-0.0116324	-59.5878
ENSMUSG00000046215	reprimo-like	NM_001033212	52	0.00671254	47	0.00775185	54	0.00868864	1	0.967526	0.62968	0.203423	-0.0116317	-59.5913
ENSMUSG00000039164	nuclear apoptosis inducing factor 1	NM_194335	233	0.00691709	124	0.00470709	202	0.00747754	1	0.602223	0.500041	0.257277	-0.0116249	-59.6263
ENSMUSG00000060780	leucine rich repeat transmembrane neuronal 1	NM_028880	644	0.0101069	482	0.00968134	492	0.00962902	1	0.77164	0.444394	0.257178	-0.0116084	-59.711
ENSMUSG00000062116	RIKEN cDNA 5730403M16 gene	NM_172738	399	0.0275828	267	0.0236343	260	0.0224325	1	0.598381	0.491442	0.261225	-0.0115934	-59.788
ENSMUSG00000065642	small nucleolar RNA, H/ACA box 69		7	0.00742814	8	0.0108662	5	0.00662787	1	0.837036	0.179825	0.398336	-0.0115734	-59.8911
ENSMUSG00000063047	zinc finger protein 780B	NM_001081021	190	0.00870931	93	0.00546839	187	0.0107177	1	0.480373	0.627574	0.245468	-0.0115609	-59.9564
ENSMUSG00000037134	protein arginine methyltransferase 10 (putative)	NM_001081240	910	0.0125659	603	0.0106742	778	0.0134186	1	0.565699	0.442614	0.280906	-0.0115536	-59.9942
ENSMUSG00000084998			70	0.00328801	37	0.0022222	60	0.00351434	1	0.567575	0.565488	0.249415	-0.0115255	-60.1403
ENSMUSG00000056019	zinc finger protein 709	NM_145624	130	0.00820811	77	0.00623805	109	0.00860184	1	0.494786	0.439556	0.29314	-0.0115175	-60.1821
ENSMUSG00000037958	coiled-coil domain containing 55; similar to CG15747-PA	NM_001012309	958	0.0326097	605	0.0263948	752	0.0319619	1	0.584158	0.439259	0.28187	-0.011505	-60.2474
ENSMUSG00000046862	RIKEN cDNA 4732496O08 gene	NM_172877	695	0.0111411	476	0.00976664	518	0.0103579	1	0.601134	0.401129	0.293103	-0.0114997	-60.2752
ENSMUSG00000073176	zinc finger protein 449	NM_030139	386	0.0141689	228	0.0107658	295	0.0135465	1	0.560509	0.386269	0.304423	-0.01149	-60.3261
ENSMUSG00000036442	THAP domain containing 11	NM_021513	1532	0.114354	1180	0.112743	1171	0.109058	1	0.713915	0.48661	0.255463	-0.0114862	-60.3462
ENSMUSG00000052763	Zinc finger protein 212	NM_001145881,NM_145576	881	0.0345944	559	0.0280886	693	0.0339436	1	0.606836	0.40629	0.291169	-0.0114861	-60.3464
ENSMUSG00000078580	RIKEN cDNA E430018J23 gene; RIKEN cDNA 9130019O22 gene	NM_198011	237	0.00549473	131	0.00388318	170	0.00491436	1	0.55771	0.385067	0.305467	-0.0114861	-60.3466
ENSMUSG00000074194	zinc finger protein 791	NM_001037745	61	0.00530867	34	0.00379055	63	0.00684963	1	0.557247	0.998229	0.190008	-0.0114778	-60.39
ENSMUSG00000085072			54	0.00709025	28	0.00470566	54	0.0088525	1	0.498788	0.3861	0.314217	-0.0114755	-60.4023
ENSMUSG00000070509	RGM domain family, member A	NM_177740	3751	0.0479528	2215	0.0362077	3407	0.0543172	1	0.666292	0.47539	0.263499	-0.0114731	-60.4148
ENSMUSG00000033863	Kruppel-like factor 9	NM_010638	85	0.00359432	72	0.0038968	73	0.00385277	1	0.922134	0.519816	0.232391	-0.0114714	-60.4241
ENSMUSG00000055480	zinc finger protein 458	NM_001001152	126	0.00497785	91	0.00461023	108	0.00532903	1	0.707107	0.51522	0.249689	-0.0114652	-60.4568
ENSMUSG00000062040	zinc finger protein 27	NM_011754,NM_001037707	435	0.00366468	302	0.00326196	326	0.00342862	1	0.638253	0.453491	0.273095	-0.011464	-60.4629
ENSMUSG00000045314	ankyrin repeat domain 56	NM_175270	136	0.00482239	105	0.00475691	109	0.0048167	1	0.584985	0.412521	0.293222	-0.0114514	-60.5293
ENSMUSG00000032077	BUD13 homolog (yeast)	NM_146000	697	0.0137194	472	0.0118835	552	0.0135526	1	0.608968	0.442453	0.280358	-0.0114501	-60.5362
ENSMUSG00000049580	tsukushin	NM_001168541,NM_001168540,NM_001024619,NM_001168539	490	0.00440316	310	0.00356918	454	0.00509484	1	0.62432	0.435197	0.281531	-0.0114366	-60.6078
ENSMUSG00000031955	breast cancer anti-estrogen resistance 1	NM_001198839,NM_009954	1675	0.0730735	899	0.0501394	1354	0.0736518	1	0.701589	0.533149	0.247089	-0.0114355	-60.6138
ENSMUSG00000046541	zinc finger protein 526	NM_175436	505	0.0208069	290	0.0152757	423	0.0217303	1	0.525751	0.439958	0.292555	-0.0114309	-60.6379
ENSMUSG00000045664	CDC42 effector protein (Rho GTPase binding) 2	NM_026772	45	0.00404822	26	0.00303706	28	0.00317524	1	0.606586	0.329615	0.326162	-0.0114302	-60.6419
ENSMUSG00000092417		NM_032460,NM_001128597	190	0.00607722	168	0.00687493	142	0.00566624	1	0.467943	0.480497	0.288315	-0.0114287	-60.6497
ENSMUSG00000020525	similar to Protein phosphatase 1D magnesium-dependent, delta; protein phosphatase 1D magnesium-dependent, delta isoform	NM_016910	816	0.0307838	465	0.022447	584	0.0274813	1	0.741186	0.517412	0.247925	-0.011422	-60.6854
ENSMUSG00000049521	CDC42 effector protein (Rho GTPase binding) 1	NM_027219	137	0.00738063	104	0.00720042	69	0.0046295	1	0.620124	0.467193	0.273311	-0.0114102	-60.7479
ENSMUSG00000060244	RNA and export factor binding protein 2	NM_019484	21	0.00226149	23	0.00318972	21	0.00283013	1	0.837478	0.530915	0.237949	-0.0114071	-60.7647
ENSMUSG00000053414	similar to putative serine/threonine protein kinase MAK-V; similar to hormonally upregulated Neu-associated kinase; hormonally upregulated Neu-associated kinase	NM_015755	3722	0.102783	2641	0.0932595	2830	0.0974222	1	0.760207	0.463431	0.261122	-0.0114023	-60.7903
ENSMUSG00000056216	CCAAT/enhancer binding protein (C/EBP), gamma	NM_009884	2846	0.0710935	1542	0.0492682	1907	0.059398	1	0.709811	0.480199	0.261259	-0.011395	-60.8291
ENSMUSG00000045546	ring finger protein 113A2		260	0.0258682	213	0.0271983	209	0.0259902	1	0.625654	0.526953	0.257662	-0.0113884	-60.8644
ENSMUSG00000027498	cleavage stimulation factor, 3' pre-RNA, subunit 1	NM_024199	2322	0.077848	1593	0.0683257	1769	0.0739768	1	0.624127	0.457794	0.276625	-0.011388	-60.8664
ENSMUSG00000057561	eukaryotic translation initiation factor 1A	NM_010120	3427	0.101973	2054	0.0784056	2531	0.0940774	1	0.576826	0.448098	0.285284	-0.0113854	-60.8805
ENSMUSG00000035455	fidgetin-like 1	NM_021891,NM_001163360,NM_001163359	2263	0.021007	1585	0.0188424	1694	0.0196243	1	0.646277	0.437514	0.281323	-0.0113696	-60.9651
ENSMUSG00000074406	zinc finger protein 628	NM_170759	476	0.0186721	278	0.0139384	392	0.0191677	1	0.658568	0.531571	0.254657	-0.0113538	-61.0499
ENSMUSG00000011837	small nuclear RNA activating complex, polypeptide 2	NM_133968	754	0.0689452	593	0.0693801	626	0.0714251	1	0.780524	0.447896	0.266318	-0.0113435	-61.105
ENSMUSG00000052253	zinc finger protein 622	NM_144523	1200	0.0591812	740	0.0466944	867	0.0533343	1	0.598393	0.493481	0.271741	-0.0113296	-61.18
ENSMUSG00000042377	family with sequence similarity 83, member G	NM_178618	738	0.0140638	424	0.0103232	592	0.0140599	1	0.608693	0.478373	0.274967	-0.0113263	-61.1979
ENSMUSG00000094441		NM_029952	472	0.0397726	231	0.0249467	432	0.045467	1	0.538498	0.527461	0.270552	-0.0113135	-61.2674
ENSMUSG00000015202	Cnksr family member 3	NM_172546	551	0.0127144	446	0.0131621	487	0.0140151	1	0.830133	0.498067	0.250063	-0.0113085	-61.2942
ENSMUSG00000075227	zinc finger, HIT domain containing 2	NM_013859	387	0.0417917	309	0.042671	377	0.050778	1	0.643799	0.475514	0.272723	-0.0113084	-61.2949
ENSMUSG00000034379	WD repeat domain 5B	NM_027113	159	0.0122638	105	0.0103903	134	0.0129146	1	0.611961	0.453006	0.283155	-0.0113045	-61.3161
ENSMUSG00000074661	expressed sequence AI452195		68	0.00501482	31	0.00293781	59	0.00544564	1	0.495522	0.555079	0.269723	-0.011303	-61.3243
ENSMUSG00000021701	polo-like kinase 2 (Drosophila)	NM_152804	3848	0.190375	2449	0.154995	2472	0.152505	1	0.530777	0.459115	0.291774	-0.0112975	-61.354
ENSMUSG00000022760	THAP domain containing 7	NM_026909	376	0.00917817	271	0.00846388	330	0.0100507	1	0.687598	0.464726	0.272138	-0.0112904	-61.3926
ENSMUSG00000040749	seven in absentia 1B	NM_009173	711	0.0228966	506	0.0208429	550	0.0220847	1	0.656299	0.501326	0.26512	-0.0112896	-61.3972
ENSMUSG00000045281	G protein-coupled receptor 20	NM_173365	70	0.00451111	37	0.00304837	62	0.00498432	1	0.919621	0.682201	0.209226	-0.0112794	-61.4524
ENSMUSG00000090330			70	0.0066044	47	0.00567139	92	0.0108226	1	0.618486	0.39867	0.304109	-0.01124	-61.6679
ENSMUSG00000027787	NMD3 homolog (S. cerevisiae)	NM_133787	2137	0.0541154	1605	0.0520927	1561	0.0493616	1	0.649828	0.444389	0.285529	-0.0112172	-61.7935
ENSMUSG00000057924	ENSMUSG00000057924		117	0.0247445	59	0.0159717	103	0.0271799	1	0.730287	0.757656	0.212987	-0.0111991	-61.8929
ENSMUSG00000023243	potassium channel, subfamily K, member 5	NM_021542	174	0.00713179	112	0.00587994	139	0.00711289	1	0.618084	0.476153	0.280281	-0.0111953	-61.9144
ENSMUSG00000065873	ENSMUSG00000064548; ENSMUSG00000075802; ENSMUSG00000075949; ENSMUSG00000070225; ENSMUSG00000075942; ENSMUSG00000075804; ENSMUSG00000077556; ENSMUSG00000077350; ENSMUSG00000065107; ENSMUSG00000084595; ENSMUSG00000077743; ENSMUSG00000075814; ENSMUSG00000075811; ENSMUSG00000084599; ENSMUSG00000065102; ENSMUSG00000064631; ENSMUSG00000075817; ENSMUSG00000070219; ENSMUSG00000064635; ENSMUSG00000075955;…		6	0.00724287	6	0.00929049	4	0.00603295	1	0.978315	0.120401	0.496944	-0.0111951	-61.9154
ENSMUSG00000052957	growth arrest specific 1	NM_008086	6604	0.307421	4203	0.250447	5758	0.334456	1	0.753302	0.551934	0.247775	-0.011195	-61.9155
ENSMUSG00000034216	vacuolar protein sorting 18 (yeast)	NM_172269	719	0.00890072	427	0.00675727	570	0.00879921	1	0.608137	0.485879	0.278619	-0.0111946	-61.9181
ENSMUSG00000069184	zinc finger protein 72	NM_001081680	147	0.0124493	83	0.00900819	109	0.0115185	1	0.493636	0.311817	0.36643	-0.0111943	-61.9195
ENSMUSG00000077440	ENSMUSG00000077440		117	0.220905	67	0.162007	89	0.209783	1	0.290267	0.398261	0.370325	-0.0111932	-61.9255
ENSMUSG00000074682	zinc finger, CCHC domain containing 3	NM_175126	1369	0.0611397	905	0.0517066	1176	0.065514	1	0.552024	0.484572	0.286013	-0.0111905	-61.9407
ENSMUSG00000053134	suppressor of Ty 7 (S. cerevisiae)-like	NM_028150	754	0.00916834	536	0.00833859	615	0.00932686	1	0.700988	0.417451	0.290353	-0.011189	-61.949
ENSMUSG00000020397	mediator complex subunit 7	NM_025426,NM_001104530,NM_001104556,NM_001104557	691	0.0100272	494	0.00919053	572	0.0103669	1	0.726795	0.423899	0.286306	-0.0111721	-62.0428
ENSMUSG00000020659	Casitas B-lineage lymphoma-like 1	NM_134048,NM_001253847,NM_001253848	806	0.0125758	456	0.00909681	623	0.0121189	1	0.712761	0.384134	0.302883	-0.0111584	-62.119
ENSMUSG00000072915	ENSMUSG00000072915		203	0.0110513	135	0.00944073	211	0.0143649	1	0.60018	0.420336	0.302324	-0.0111571	-62.1263
ENSMUSG00000047649	CD3E antigen, epsilon polypeptide associated protein	NM_145822	1074	0.0785476	731	0.068359	815	0.0743202	1	0.724252	0.447559	0.28055	-0.0111342	-62.2541
ENSMUSG00000048047	zinc finger and BTB domain containing 33	NM_001079513,NM_020256	2524	0.0355929	1459	0.0263224	1720	0.0302484	1	0.65809	0.468248	0.280931	-0.0111342	-62.2541
ENSMUSG00000049532	sal-like 2 (Drosophila)	NM_015772,NM_001244916	1337	0.0185901	750	0.0133338	1171	0.020302	1	0.631951	0.444364	0.291446	-0.0111314	-62.2697
ENSMUSG00000036898	zinc finger protein 157	NM_028130	1013	0.00969752	633	0.0077708	809	0.0096755	1	0.490137	0.445053	0.311147	-0.0111145	-62.3641
ENSMUSG00000047423	expressed sequence AI837181	NM_001256515,NM_134149	660	0.0299122	425	0.0246586	516	0.0291839	1	0.51698	0.466835	0.299873	-0.0111125	-62.3753
ENSMUSG00000032733	sorting nexin 33	NM_175483	431	0.0130228	249	0.00962544	330	0.0124349	1	0.66182	0.413548	0.299646	-0.0111101	-62.3891
ENSMUSG00000071291	zinc finger protein 58	NM_001007575	304	0.00548603	148	0.00342598	278	0.00627026	1	0.450386	0.57452	0.280261	-0.011102	-62.4347
ENSMUSG00000059486	kelch repeat and BTB (POZ) domain containing 2	NM_145958	2203	0.0363174	1498	0.0316148	1611	0.0331263	1	0.731827	0.413678	0.292677	-0.0110989	-62.452
ENSMUSG00000037692	AT hook, DNA binding motif, containing 1	NM_146155	2423	0.0107274	1358	0.00768352	2025	0.0111751	1	0.6604	0.457872	0.285507	-0.0110971	-62.4618
ENSMUSG00000055760	predicted gene 6253; gem (nuclear organelle) associated protein 6; similar to gem (nuclear organelle) associated protein 6	NM_026053	615	0.0471852	516	0.0507137	483	0.0462533	1	0.689236	0.500663	0.270689	-0.0110841	-62.5355
ENSMUSG00000056552	RIKEN cDNA E130120F12 gene	NM_001038651	176	0.00438433	94	0.00299635	147	0.00456854	1	0.578958	0.429899	0.305681	-0.0110727	-62.5998
ENSMUSG00000054381	similar to zinc finger protein HIT-39; zinc finger protein 747	NM_175560	204	0.0106063	79	0.0052528	180	0.0116678	1	0.447452	0.703084	0.255137	-0.0110676	-62.6287
ENSMUSG00000018821	arginine vasopressin-induced 1	NM_027106	525	0.0453609	391	0.0432179	415	0.0447285	1	0.764332	0.541563	0.254931	-0.0110514	-62.7202
ENSMUSG00000033405	nudix (nucleoside diphosphate linked moiety X)-type motif 15	NM_172527	92	0.00490535	78	0.00532367	78	0.00518856	1	0.558579	0.572215	0.268337	-0.011049	-62.7338
ENSMUSG00000077563	small nucleolar RNA, H/ACA box 68		64	0.0679082	32	0.0434632	27	0.035749	1	0.51219	0.495884	0.29551	-0.0110287	-62.8492
ENSMUSG00000030203	dual specificity phosphatase 16	NM_001048054,NM_130447	2271	0.0311436	1463	0.0256516	1412	0.0241378	1	0.772145	0.48352	0.270802	-0.0110117	-62.9463
ENSMUSG00000054967	zinc finger protein 647	NM_001168276,NM_172817	167	0.0143262	110	0.0120916	133	0.014245	1	0.490277	0.37267	0.345694	-0.0110091	-62.9614
ENSMUSG00000074794	arrestin domain containing 3	NM_001042591	1427	0.0139946	1072	0.0134905	1354	0.0165771	1	0.571009	0.374262	0.332094	-0.0110084	-62.9652
ENSMUSG00000032469	debranching enzyme homolog 1 (S. cerevisiae)	NM_031403	911	0.0236044	644	0.0213437	767	0.0247871	1	0.685609	0.584452	0.253986	-0.0110056	-62.9814
ENSMUSG00000074622	v-maf musculoaponeurotic fibrosarcoma oncogene family, protein B (avian)	NM_010658	455	0.0185611	250	0.0130315	317	0.0161181	1	0.632273	0.490322	0.283399	-0.0109959	-63.0369
ENSMUSG00000038068	ring finger protein 144B	NM_001170643,NM_146042	1216	0.0184692	809	0.0157014	755	0.0142911	1	0.724349	0.507513	0.269839	-0.010982	-63.1167
ENSMUSG00000077192	ENSMUSG00000077344; ENSMUSG00000077655; ENSMUSG00000077343; ENSMUSG00000077342; ENSMUSG00000077546; ENSMUSG00000077340; ENSMUSG00000077659; ENSMUSG00000077545; ENSMUSG00000077243; ENSMUSG00000077448; ENSMUSG00000077759; ENSMUSG00000077447; ENSMUSG00000077241; ENSMUSG00000077758; ENSMUSG00000077240; ENSMUSG00000077246; ENSMUSG00000077245; ENSMUSG00000077244; ENSMUSG00000077752; ENSMUSG00000077441;…		27	0.0284432	17	0.0228973	73	0.0959547	1	0.346486	0.423601	0.355794	-0.0109706	-63.1825
ENSMUSG00000065191	U1b1 small nuclear RNA; U1b6 small nuclear RNA; U1b2 small nuclear RNA; U1a1 small nuclear RNA		37	0.0304263	35	0.0367878	50	0.0512458	1	0.726155	0.412576	0.299717	-0.0109688	-63.1928
ENSMUSG00000026094	serine/threonine kinase 17b (apoptosis-inducing)	NM_133810	383	0.016006	230	0.0123475	205	0.0106966	1	0.688492	0.531971	0.268075	-0.0109548	-63.2732
ENSMUSG00000049672	predicted gene 14457; predicted gene 14503; zinc finger protein 161; predicted gene 14509	NM_009547	804	0.00983671	514	0.00804804	667	0.0101799	1	0.60778	0.420504	0.311069	-0.0109548	-63.2735
ENSMUSG00000043372	similar to hexamthylene bis-acetamide inducible 2; hexamthylene bis-acetamide inducible 2	NM_001130515,NM_001130516,NM_027658	110	0.00313305	88	0.00321817	115	0.00409799	1	0.714501	0.408271	0.303725	-0.0109434	-63.3392
ENSMUSG00000054499	death effector domain-containing DNA binding protein 2	NM_207677	430	0.0325919	241	0.0233457	276	0.0260754	1	0.440479	0.559824	0.293085	-0.0109355	-63.3853
ENSMUSG00000048439	nucleoporin like 2	NM_153092	349	0.00843293	233	0.00721205	250	0.00753612	1	0.565732	0.431768	0.315469	-0.0108955	-63.618
ENSMUSG00000049792	BCL2-associated athanogene 5; similar to BCL2-associated athanogene 5	NM_027404	1218	0.0344446	794	0.0287421	905	0.031928	1	0.610835	0.483543	0.292491	-0.0108944	-63.6244
ENSMUSG00000096916		NM_001254951	365	0.0243514	198	0.0169167	278	0.0231461	1	0.49065	0.462283	0.316281	-0.0108884	-63.6593
ENSMUSG00000049999	protein phosphatase 1, regulatory subunit 3D	NM_001085501	59	0.002429	39	0.00208816	48	0.00248848	1	0.589143	0.506103	0.28882	-0.0108872	-63.6663
ENSMUSG00000051316	TAF7 RNA polymerase II, TATA box binding protein (TBP)-associated factor	NM_175770	1253	0.0596499	763	0.0465928	919	0.0546509	1	0.708499	0.588238	0.256395	-0.010873	-63.7493
ENSMUSG00000014074	ring finger protein 168	NM_027355	2277	0.0326195	1562	0.0286442	1773	0.0316842	1	0.709442	0.465869	0.288439	-0.0108636	-63.8046
ENSMUSG00000041773	ectodermal-neural cortex 1	NM_007930	3675	0.107088	2379	0.0886224	2623	0.0952709	1	0.608327	0.380068	0.332017	-0.0108605	-63.8226
ENSMUSG00000028976	solute carrier family 2 (facilitated glucose transporter), member 5	NM_019741	140	0.00372489	87	0.00295805	117	0.00388045	1	0.668218	0.613423	0.255836	-0.0108467	-63.904
ENSMUSG00000026317	ceroid-lipofuscinosis, neuronal 8	NM_012000	732	0.0113316	465	0.00921425	493	0.00951901	1	0.754358	0.582255	0.255066	-0.0108389	-63.9499
ENSMUSG00000041117	ENSMUSG00000041117	NM_001101535	1815	0.0519961	1188	0.043573	1562	0.0558522	1	0.701058	0.500501	0.280272	-0.0108372	-63.96
ENSMUSG00000000078	Kruppel-like factor 6	NM_011803	1044	0.033667	578	0.0240603	631	0.0254606	1	0.566762	0.417954	0.323688	-0.0108325	-63.9876
ENSMUSG00000027358	bone morphogenetic protein 2	NM_007553	1123	0.0436963	756	0.0375908	743	0.0360357	1	0.679151	0.414268	0.311766	-0.0108118	-64.1105
ENSMUSG00000073775	KTI12 homolog, chromatin associated (S. cerevisiae)	NM_029571	578	0.051291	422	0.0479044	484	0.0535728	1	0.7955	0.55327	0.25981	-0.0107997	-64.182
ENSMUSG00000036957	leucine rich repeat and fibronectin type III domain containing 3	NM_175478	244	0.0117772	148	0.00913623	205	0.0123398	1	0.68974	0.568369	0.267354	-0.0107589	-64.4253
ENSMUSG00000045316	fumarylacetoacetate hydrolase domain containing 1	NM_023480	313	0.0306938	235	0.0295049	266	0.0325641	1	0.770065	0.486807	0.281202	-0.0107552	-64.4476
ENSMUSG00000071661	zinc finger and BTB domain containing 3	NM_001098237,NM_133759	88	0.00594997	63	0.00546029	92	0.00777317	1	0.519342	0.389134	0.34755	-0.0107464	-64.5003
ENSMUSG00000041842	FH2 domain containing 1	NM_001033301,NM_001205355	771	0.0118792	403	0.00793359	491	0.00942815	1	0.726692	0.547804	0.270509	-0.0107186	-64.6676
ENSMUSG00000021786	3-oxoacyl-ACP synthase, mitochondrial	NM_027695	213	0.00351344	125	0.00263872	205	0.00421911	1	0.587421	0.564308	0.282432	-0.0106882	-64.8513
ENSMUSG00000044149	NF-kappaB repressing factor	NM_029891	542	0.0229195	344	0.0186028	438	0.0230956	1	0.574336	0.416985	0.330435	-0.0106878	-64.8539
ENSMUSG00000030486	zinc finger protein 108	NM_018791	84	0.00600658	29	0.00265621	73	0.0065161	1	0.417939	0.496734	0.328403	-0.010676	-64.9258
ENSMUSG00000026273	MTERF domain containing 2	NM_178051	665	0.0112982	439	0.00954876	528	0.0111942	1	0.559514	0.481153	0.310259	-0.010675	-64.9321
ENSMUSG00000003123	lipase, hormone sensitive	NM_010719,NM_001039507	205	0.00261741	155	0.00253108	165	0.00262641	1	0.639215	0.422945	0.320518	-0.0106664	-64.9844
ENSMUSG00000025854	family with sequence similarity 20, member C	NM_030565	161	0.00269709	154	0.00330221	183	0.00382594	1	1.08161	0.610419	0.23393	-0.0106662	-64.9854
ENSMUSG00000022787	WD repeat domain 53	NM_001185162,NM_026898	385	0.0134849	289	0.012966	278	0.0121549	1	0.626404	0.401618	0.330664	-0.0106649	-64.9934
ENSMUSG00000044881	coiled-coil-helix-coiled-coil-helix domain containing 8	NM_183270	283	0.0213814	226	0.0218905	217	0.0204781	1	0.629123	0.476636	0.303275	-0.0106633	-65.003
ENSMUSG00000030521	M-phase phosphoprotein 10 (U3 small nucleolar ribonucleoprotein)	NM_026483	2041	0.0545499	1456	0.0498785	1424	0.0475189	1	0.574475	0.498185	0.303679	-0.0106587	-65.031
ENSMUSG00000045665	major facilitator superfamily domain containing 5	NM_134100	1016	0.0806004	746	0.0756763	868	0.0858632	1	0.655795	0.605691	0.266746	-0.0106516	-65.0744
ENSMUSG00000062944	RIKEN cDNA 9130023H24 gene	NM_177001	248	0.00956693	142	0.00700132	168	0.00807608	1	0.759136	0.472313	0.291285	-0.0106502	-65.0831
ENSMUSG00000023087	similar to carbon catabolite repression 4 protein homolog; CCR4 carbon catabolite repression 4-like (S. cerevisiae)	NM_009834	480	0.00418311	268	0.00298697	356	0.0038694	1	0.670279	0.503096	0.291714	-0.010638	-65.1577
ENSMUSG00000086421			46	0.00728132	46	0.00931348	53	0.0104566	1	0.967076	0.250663	0.377197	-0.0106361	-65.1695
ENSMUSG00000064721	ENSMUSG00000064721		82	0.176758	40	0.110294	43	0.115612	1	0.399435	0.719945	0.277925	-0.0106293	-65.2108
ENSMUSG00000041124	RIKEN cDNA 8430410K20 gene; hypothetical protein LOC100044209	NM_145609	1356	0.068149	914	0.0590606	965	0.0606614	1	0.65335	0.415242	0.324098	-0.0106195	-65.2713
ENSMUSG00000025484	blocked early in transport 1 homolog (S. cerevisiae)-like	NM_018742	584	0.0517768	401	0.045673	437	0.0484661	1	0.581674	0.485702	0.308782	-0.0106137	-65.3067
ENSMUSG00000014773	delta-like 1 (Drosophila)	NM_007865	1828	0.0353625	1193	0.0294895	1615	0.0389422	1	0.80891	0.572252	0.262172	-0.0106086	-65.338
ENSMUSG00000033439	coiled-coil domain containing 76	NM_030016	334	0.00455283	223	0.00389113	262	0.00445601	1	0.619774	0.390814	0.339113	-0.0106082	-65.341
ENSMUSG00000036533	CDC42 effector protein (Rho GTPase binding) 3	NM_026514	109	0.00753232	73	0.00652681	93	0.00807184	1	0.795787	0.379924	0.32316	-0.010607	-65.3479
ENSMUSG00000037434	solute carrier family 30 (zinc transporter), member 1	NM_009579	640	0.0149302	435	0.0129788	598	0.0173988	1	0.575457	0.593592	0.280439	-0.0106053	-65.3588
ENSMUSG00000039756	deoxynucleotidyltransferase, terminal, interacting protein 2	NM_153806	3036	0.174607	2210	0.162911	2054	0.147476	1	0.624107	0.527343	0.291702	-0.0106021	-65.3782
ENSMUSG00000035274	trophoblast glycoprotein	NM_001164792,NM_011627	1433	0.0277154	985	0.0244022	1144	0.0276203	1	0.757356	0.551492	0.273188	-0.0105692	-65.5821
ENSMUSG00000048490	nuclear receptor interacting protein 1	NM_173440	2155	0.01535	1493	0.0135947	1652	0.0146691	1	0.781013	0.440593	0.303389	-0.0105673	-65.5937
ENSMUSG00000035399	RIKEN cDNA 3230401D17 gene	NM_025699	201	0.00428503	503	0.0137558	144	0.00383488	1	0.769771	0.480981	0.2915	-0.0105657	-65.6037
ENSMUSG00000036155	mannoside acetylglucosaminyltransferase 5	NM_145128	4392	0.0965939	2710	0.0761474	3574	0.097962	1	0.681524	0.540337	0.283575	-0.0105646	-65.6107
ENSMUSG00000053950	ADNP homeobox 2	NM_175028	1434	0.0397492	879	0.0311485	1092	0.0377359	1	0.621414	0.45159	0.318139	-0.0105505	-65.6983
ENSMUSG00000047658	galactose-3-O-sulfotransferase 3	NM_001024717	166	0.00948296	112	0.00817717	129	0.00918585	1	0.78927	0.450424	0.301707	-0.0105158	-65.9147
ENSMUSG00000057342	sphingosine kinase 2	NM_020011,NM_001172561,NM_203280	1574	0.0239522	1040	0.0202326	1308	0.0248154	1	0.659871	0.452472	0.315211	-0.0105077	-65.9659
ENSMUSG00000044068	zinc finger (CCCH type), RNA binding motif and serine/arginine rich 1	NM_011663	331	0.0101691	250	0.0098284	235	0.00900562	1	0.767497	0.487354	0.293056	-0.0104948	-66.0469
ENSMUSG00000046079	leucine rich repeat containing 8D	NM_001122768,NM_178701	1297	0.00842786	909	0.00754665	1114	0.00902162	1	0.750247	0.477767	0.29844	-0.0104784	-66.1503
ENSMUSG00000036432	seven in absentia 2	NM_009174	163	0.00686698	115	0.00621228	108	0.00567661	1	0.802987	0.536846	0.276853	-0.0104771	-66.1583
ENSMUSG00000017607	tensin 4	NM_172564	234	0.0047253	141	0.00363786	196	0.00493245	1	0.769936	0.578302	0.27003	-0.0104661	-66.2277
ENSMUSG00000089337			6	0.0042811	6	0.00548765	6	0.00534526	1	1.56312	1.07977	0.165881	-0.0104536	-66.307
ENSMUSG00000021215	predicted gene 8990; neuroepithelial cell transforming gene 1	NM_001047159,NM_019671	8985	0.18389	7595	0.198693	6838	0.174451	1	0.73862	0.570268	0.275485	-0.0104494	-66.3334
aENSMUSG00000036904	frizzled homolog 8 (Drosophila)	NM_008058	192	0.00792634	145	0.00765196	170	0.00874719	1	0.73099	0.572156	0.276248	-0.0104379	-66.4069
ENSMUSG00000061654	sprouty homolog 3 (Drosophila)	NM_001030293	153	0.00485639	70	0.00284231	101	0.00399677	1	0.626755	0.535282	0.296871	-0.0104364	-66.4161
ENSMUSG00000024691	RIKEN cDNA 4632417K18 gene	NM_026640	2138	0.0260113	1363	0.0213758	1474	0.0224696	1	0.594685	0.43214	0.334781	-0.0104363	-66.4171
ENSMUSG00000040302	RIKEN cDNA C030048B08 gene	NM_172991	269	0.00764143	179	0.00651492	204	0.0072342	1	0.513645	0.378536	0.372236	-0.0104159	-66.547
ENSMUSG00000079144	RIKEN cDNA A130010J15 gene	NM_181048,NM_001160359,NM_001160360	995	0.0138419	592	0.0105313	697	0.0120892	1	0.667962	0.501968	0.303787	-0.0103931	-66.6928
ENSMUSG00000065041	small nucleolar RNA, H/ACA box 62		29	0.0257576	24	0.027332	48	0.0533203	1	0.402491	0.540365	0.332516	-0.0103895	-66.7162
ENSMUSG00000057835	zinc finger protein 119	NM_144546	112	0.00943281	78	0.00842355	94	0.00988793	1	0.575272	0.434032	0.339853	-0.0103796	-66.7797
ENSMUSG00000046591	RIKEN cDNA 5730590G19 gene; similar to RIKEN cDNA 5730590G19-like	NM_029835	1992	0.0384239	1162	0.0286427	1596	0.0383731	1	0.813852	0.582434	0.269029	-0.010379	-66.7834
ENSMUSG00000027905	DEAD (Asp-Glu-Ala-Asp) box polypeptide 20	NM_017397	2006	0.0537514	1406	0.0482484	1555	0.0520014	1	0.695541	0.560723	0.285267	-0.0103769	-66.7972
ENSMUSG00000028291	hypothetical protein LOC100046298; akirin 2	NM_001007589	2024	0.128608	1290	0.104871	1504	0.119185	1	0.82079	0.554877	0.27529	-0.0103734	-66.8199
ENSMUSG00000069844	SCO cytochrome oxidase deficient homolog 1 (yeast)	NM_001040026	696	0.0123159	430	0.00974013	558	0.0123208	1	0.677209	0.490434	0.307595	-0.010366	-66.8673
ENSMUSG00000030166	RAD52 homolog (S. cerevisiae)	NM_011236,NM_001166381,NM_001166382,NM_001166383	730	0.00805918	402	0.00568386	590	0.00813026	1	0.466184	0.456554	0.350211	-0.0103621	-66.8923
ENSMUSG00000066057	RIKEN cDNA 2610044O15 gene		194	0.0694291	105	0.0481346	159	0.0710036	1	0.820065	0.382843	0.332153	-0.0103607	-66.9013
ENSMUSG00000031530	dual specificity phosphatase 4	NM_176933	335	0.0168979	262	0.016902	338	0.0212641	1	0.796303	0.533848	0.283589	-0.0103555	-66.935
ENSMUSG00000079104	mirror-image polydactyly gene 1 homolog (human); phosphoribosyl pyrophosphate synthetase 1; phosphoribosyl pyrophosphate synthetase 1-like 1	NM_001037746	1425	0.114253	841	0.0863886	1110	0.11109	1	0.642978	0.466435	0.320288	-0.0103509	-66.965
ENSMUSG00000049922	solute carrier family 35, member C1	NM_145832,NM_211358	489	0.00748345	329	0.00643527	372	0.00709717	1	0.803674	0.596091	0.268324	-0.0103421	-67.0219
ENSMUSG00000033669	zinc finger protein 7	NM_145916	562	0.0280159	346	0.0220937	435	0.027061	1	0.549401	0.399656	0.360575	-0.0103388	-67.0432
ENSMUSG00000029729	zinc finger with KRAB and SCAN domains 1	NM_133906,NM_029869	3510	0.0187613	2109	0.0144304	2727	0.0181834	1	0.616982	0.467343	0.323988	-0.0103373	-67.053
ENSMUSG00000003208	coiled-coil domain containing 94	NM_028381	353	0.0373258	332	0.044952	309	0.0407937	1	0.668979	0.522141	0.300457	-0.0103356	-67.0639
ENSMUSG00000055200	SERTA domain containing 3	NM_133210	186	0.0193802	105	0.0140074	157	0.0204136	1	0.471063	0.788379	0.267041	-0.0103329	-67.0816
ENSMUSG00000037007	zinc finger protein 113	NM_019747	812	0.0127868	434	0.00874236	718	0.0141017	1	0.491424	0.445333	0.351743	-0.0103297	-67.1022
ENSMUSG00000034083	predicted gene 8899; RIKEN cDNA C130022K22 gene	NM_172730	885	0.00956871	675	0.00935495	697	0.0094106	1	0.649483	0.409385	0.342549	-0.0103224	-67.1496
ENSMUSG00000064451	ENSMUSG00000064451		22	0.0165737	21	0.0202657	16	0.0150603	1	0.532329	0.136989	0.623879	-0.010307	-67.2503
ENSMUSG00000033323	CTD (carboxy-terminal domain, RNA polymerase II, polypeptide A) phosphatase, subunit 1	NM_026295	1260	0.0318898	860	0.0278319	954	0.030105	1	0.680143	0.631534	0.273929	-0.0102924	-67.3456
ENSMUSG00000048661	LEM domain containing 3	NM_001081193	1349	0.0204869	742	0.014414	1124	0.0212899	1	0.720434	0.489181	0.3073	-0.010282	-67.4135
ENSMUSG00000043336	filamin A interacting protein 1-like	NM_001177871,NM_001040397	809	0.0120085	426	0.00810562	615	0.0113964	1	0.577482	0.439372	0.342879	-0.0102784	-67.4371
ENSMUSG00000062309	ribonuclease P 25 subunit (human)	NM_133982	37	0.00380131	33	0.00433352	30	0.00384224	1	0.822402	0.612064	0.266213	-0.0102717	-67.481
ENSMUSG00000096795		NM_001243067	46	0.0035273	161	0.0158121	52	0.00497864	1	0.355353	0.554863	0.345746	-0.0102554	-67.5884
ENSMUSG00000047040	ATPase family, AAA domain containing 4	NM_146026	134	0.00248009	101	0.00238808	97	0.00223738	1	0.680956	0.471696	0.319119	-0.0102474	-67.6413
ENSMUSG00000025821	zinc finger protein 282	NM_146175	3169	0.0515	2001	0.0415664	2315	0.046899	1	0.711607	0.516043	0.30189	-0.0102447	-67.6594
ENSMUSG00000022799	CDC42 GTPase-activating protein	NM_020260	295	0.00320635	161	0.00225265	237	0.00321879	1	0.718656	0.602046	0.279096	-0.0102381	-67.7025
ENSMUSG00000065623	U6 small nuclear RNA		6	0.00804933	4	0.00686009	2	0.00333862	1	0.779817	0.180471	0.500431	-0.0102257	-67.7846
ENSMUSG00000062210	tumor necrosis factor, alpha-induced protein 8	NM_134131,NM_001177760,NM_001177759	1168	0.0101174	779	0.00865647	761	0.00823013	1	0.682721	0.483976	0.316046	-0.0102231	-67.8018
ENSMUSG00000038957	enhancer of mRNA decapping 3 homolog (S. cerevisiae)	NM_153799	2040	0.0270205	1286	0.0217981	1366	0.022566	1	0.641432	0.471425	0.325911	-0.0102104	-67.8863
ENSMUSG00000071083	ENSMUSG00000071083		48	0.0171376	37	0.0169226	38	0.0169227	1	0.438541	0.389424	0.394657	-0.0102054	-67.9194
ENSMUSG00000048402	GLI-Kruppel family member GLI2	NM_001081125	2219	0.0218253	1373	0.0172644	1700	0.0208433	1	0.727924	0.528647	0.298962	-0.010194	-67.9959
ENSMUSG00000085016			20	0.00255542	18	0.00294727	39	0.00622937	1	1.40745	0.641217	0.230351	-0.0101898	-68.0234
ENSMUSG00000071652	integrator complex subunit 5	NM_176843	1605	0.0673125	1106	0.0592997	1299	0.0679228	1	0.669621	0.47376	0.323498	-0.0101737	-68.1315
ENSMUSG00000051502	UFM1-specific peptidase 1	NM_027356	116	0.0160971	87	0.0154374	73	0.0126212	1	0.604477	0.447407	0.341666	-0.0101709	-68.1501
ENSMUSG00000031603	fibroblast growth factor 20	NM_030610	186	0.0125032	148	0.0127095	113	0.00946655	1	0.572345	0.409723	0.362332	-0.010164	-68.1961
ENSMUSG00000025049	TAF5 RNA polymerase II, TATA box binding protein (TBP)-associated factor	NM_177342	653	0.0277413	486	0.0264212	480	0.0254354	1	0.745032	0.551172	0.293188	-0.0101484	-68.3009
ENSMUSG00000018648	dual specificity phosphatase 14	NM_019819	756	0.016722	594	0.0167929	637	0.017565	1	0.809227	0.524556	0.294688	-0.010142	-68.3445
ENSMUSG00000050370	cholesterol 25-hydroxylase	NM_009890	486	0.0497255	324	0.0424031	268	0.0341898	1	0.616241	0.43612	0.346309	-0.0101357	-68.3867
ENSMUSG00000026347	hypothetical protein LOC100047091; transmembrane protein 163	NM_028135	243	0.0057166	153	0.00460122	226	0.00662818	1	0.692648	0.46629	0.32618	-0.010118	-68.5062
ENSMUSG00000084970			29	0.00378051	13	0.00216889	17	0.00276637	1	0.443847	0.499476	0.352453	-0.0101143	-68.5313
ENSMUSG00000021466	patched homolog 1	NM_008957	533	0.0171901	364	0.0150065	385	0.0154795	1	0.787675	0.606121	0.277342	-0.0101112	-68.5526
ENSMUSG00000004791	placental growth factor	NM_008827	46	0.00392036	42	0.00467939	45	0.00486016	1	1.18722	0.454611	0.289059	-0.0101103	-68.5583
ENSMUSG00000026377	Mki67 (FHA domain) interacting nucleolar phosphoprotein	NM_026472	3397	0.152103	2440	0.139933	2477	0.138437	1	0.692999	0.551786	0.300186	-0.01011	-68.5603
ENSMUSG00000018362	similar to ribosomal protein L38; predicted gene 13020; ribosomal protein L38; predicted gene 4991; karyopherin (importin) alpha 2; predicted gene 9028; predicted gene 8129; predicted gene 7123; predicted gene 5832; predicted gene 10184; predicted gene 7379; predicted gene 10259	NM_010655	251	0.00501051	315	0.00806846	182	0.00454116	1	0.723448	0.600378	0.284923	-0.0101052	-68.5932
ENSMUSG00000048175	ankyrin repeat and SOCS box-containing 8	NM_001170710,NM_030121,NM_001170711	819	0.0204354	507	0.0161997	583	0.0181505	1	0.625368	0.533362	0.313559	-0.0101041	-68.6005
ENSMUSG00000033006	SRY-box containing gene 10	NM_011437	422	0.0214258	285	0.0185355	374	0.023687	1	0.608777	0.554696	0.309545	-0.0101041	-68.6005
ENSMUSG00000031217	ephrin B1	NM_010110	1147	0.0389148	684	0.0297113	853	0.0361066	1	0.644294	0.647286	0.283388	-0.0100846	-68.7334
ENSMUSG00000045287	reticulon 4 receptor-like 1	NM_177708	159	0.00621957	119	0.00595944	93	0.00453687	1	0.765147	0.464264	0.321138	-0.0100727	-68.8142
ENSMUSG00000033446	purinergic receptor P2Y, G-protein coupled, 5	NM_175116	669	0.0373851	372	0.0266169	495	0.0345092	1	0.642378	0.466942	0.334877	-0.0100661	-68.8595
ENSMUSG00000033883	ENSMUSG00000033883	NM_001101478	681	0.014407	423	0.0114814	513	0.013556	1	0.480836	0.567152	0.326871	-0.0100623	-68.8856
ENSMUSG00000058447	zinc finger protein 82	NM_177889,NM_001252519,NM_001253385	279	0.0183481	176	0.014819	232	0.0190399	1	0.696615	0.589815	0.292541	-0.010054	-68.9424
ENSMUSG00000066026	dehydrogenase/reductase (SDR family) member 3	NM_001172424,NM_011303	830	0.0128935	486	0.00964719	544	0.0105335	1	0.606062	0.513438	0.324873	-0.0100497	-68.9719
ENSMUSG00000037750	cDNA sequence BC017647	NM_145430	437	0.00663802	256	0.00497364	344	0.00651654	1	0.575485	0.450762	0.35127	-0.0100492	-68.9755
ENSMUSG00000046062	protein phosphatase 1, regulatory (inhibitor) subunit 15b	NM_133819	2679	0.03984	1535	0.0291993	2095	0.038852	1	0.685832	0.487278	0.323619	-0.010044	-69.0111
ENSMUSG00000033319	fem-1 homolog c (C.elegans)	NM_173423	1379	0.0332022	809	0.0249375	1035	0.0310853	1	0.613387	0.416639	0.359928	-0.0100432	-69.0164
ENSMUSG00000019826	zinc finger and BTB domain containing 24	NM_153398	672	0.03286	416	0.0260274	465	0.0283591	1	0.544874	0.42453	0.367316	-0.0100427	-69.0203
ENSMUSG00000043683	feminization 1 homolog a (C. elegans)	NM_010192	2373	0.0480769	1609	0.041678	1925	0.0486267	1	0.698267	0.566259	0.299165	-0.0100375	-69.056
ENSMUSG00000016619	nucleoporin 50	NM_016714	3653	0.106505	2152	0.0802436	2562	0.0931276	1	0.662548	0.581667	0.299254	-0.0100337	-69.082
ENSMUSG00000053801	glutamate-rich WD repeat containing 1	NM_153419	2101	0.0449836	1531	0.0419091	1779	0.0474945	1	0.742074	0.500328	0.314275	-0.010021	-69.1694
ENSMUSG00000089581			14	0.0201297	10	0.0183928	13	0.0233276	1	0.667552	0.357932	0.382076	-0.0100119	-69.2323
ENSMUSG00000061544	zinc finger protein	NM_001164676	629	0.0191982	345	0.0134748	456	0.0173553	1	0.528187	0.405196	0.381203	-0.0100044	-69.2843
ENSMUSG00000028807	zinc finger and BTB domain containing 8a	NM_028603	195	0.0115756	133	0.0101255	174	0.0129062	1	0.635443	0.486665	0.332762	-0.00999222	-69.3687
ENSMUSG00000089296			3	0.00403917	2	0.00345426	6	0.0101141	1	0.775373	1.80385	0.164486	-0.00999094	-69.3776
aENSMUSG00000030170	wingless-related MMTV integration site 5B	NM_009525	174	0.00267181	128	0.00251509	156	0.00298871	1	0.72527	0.702321	0.26808	-0.00999018	-69.3828
ENSMUSG00000018347	zinc finger with KRAB and SCAN domains 6	NM_026107	387	0.0117061	243	0.00940919	302	0.0114	1	0.728889	0.480402	0.32429	-0.00997931	-69.4584
ENSMUSG00000022052	protein phosphatase 2 (formerly 2A), regulatory subunit B (PR 52), alpha isoform	NM_001205188,NM_028032	3262	0.111752	2508	0.109951	2539	0.108515	1	0.730433	0.55909	0.300466	-0.00997888	-69.4614
ENSMUSG00000028607	carnitine palmitoyltransferase 2	NM_009949	578	0.0136444	404	0.0122096	410	0.0120772	1	0.698155	0.485348	0.32626	-0.00997673	-69.4764
ENSMUSG00000046201	RNA binding motif protein 16	NM_134123	3123	0.0888752	1917	0.0697672	2616	0.0928401	1	0.721272	0.58071	0.295951	-0.00997458	-69.4914
ENSMUSG00000046679	expressed sequence C87436	NM_146170,NM_001243741,NM_001243742	797	0.00792499	511	0.00650225	577	0.00715549	1	0.559112	0.463809	0.353117	-0.00997111	-69.5155
ENSMUSG00000079316	RAB9, member RAS oncogene family; predicted gene 9181	NM_019773	891	0.0452759	643	0.0419495	625	0.0396988	1	0.707213	0.51408	0.316515	-0.00996622	-69.5497
ENSMUSG00000034957	CCAAT/enhancer binding protein (C/EBP), alpha	NM_007678	2733	0.1435	1850	0.124105	1704	0.111511	1	0.778174	0.659324	0.273075	-0.00996178	-69.5806
ENSMUSG00000062519	zinc finger protein 398	NM_173034,NM_027477	492	0.00707893	260	0.00478199	324	0.00581263	1	0.499054	0.457498	0.366329	-0.00996175	-69.5808
ENSMUSG00000027300	U box domain containing 5	NM_080562,NM_001255994,NM_001255993	791	0.0159305	444	0.0114381	538	0.0135102	1	0.677411	0.477391	0.332393	-0.00995883	-69.6012
ENSMUSG00000056829	forkhead box B2	NM_008023	293	0.0267595	225	0.0262513	355	0.0404059	1	0.662777	0.484477	0.331941	-0.00995536	-69.6255
ENSMUSG00000045502	niacin receptor 1	NM_030701	68	0.00483179	61	0.00553725	38	0.00336483	1	0.96335	0.532489	0.289092	-0.00993931	-69.738
ENSMUSG00000049969	pleckstrin homology domain containing, family F (with FYVE domain) member 2	NM_175175	591	0.0223874	475	0.0230291	470	0.0222084	1	0.62556	0.394642	0.374088	-0.00993924	-69.7384
ENSMUSG00000004994	coiled-coil domain containing 130	NM_026350	362	0.00717535	238	0.00603948	287	0.00709876	1	0.652797	0.465557	0.340855	-0.00993766	-69.7495
ENSMUSG00000084860			48	0.00670364	46	0.00820766	57	0.00992172	1	0.852934	0.533515	0.297835	-0.00993726	-69.7524
ENSMUSG00000028635	endothelin 2	NM_007902	109	0.0103433	53	0.00642561	81	0.00957963	1	0.826466	0.653685	0.271246	-0.00993615	-69.7602
ENSMUSG00000040429	mitochondrial transcription termination factor	NM_001013023,NM_172135	121	0.0044065	69	0.00321736	85	0.00386451	1	0.600005	0.334336	0.41092	-0.00993566	-69.7636
ENSMUSG00000039328	ring finger protein 122	NM_175136	522	0.00947629	344	0.00800284	476	0.0107941	1	0.700125	0.509209	0.320438	-0.00993422	-69.7737
ENSMUSG00000005057	SH2B adaptor protein 2	NM_018825	140	0.00678707	71	0.00440557	101	0.00610575	1	0.608219	0.565337	0.315082	-0.00993265	-69.7847
ENSMUSG00000024790	SAC3 domain containing 1	NM_133678	834	0.0838836	588	0.0756403	751	0.0942292	1	0.698225	0.655337	0.28296	-0.00992735	-69.822
ENSMUSG00000030641	RIKEN cDNA 4632434I11 gene	NM_001080995	1030	0.0424933	708	0.0373847	718	0.0369492	1	0.582667	0.400918	0.378545	-0.0099267	-69.8266
ENSMUSG00000051378	kinesin family member 18B; RIKEN cDNA 3000004C01 gene	NM_197959	2215	0.0828814	1414	0.0676638	1570	0.0732474	1	0.710274	0.502707	0.321752	-0.00992619	-69.8302
ENSMUSG00000050854	transmembrane protein 125	NM_172383	189	0.00604378	159	0.00649554	137	0.0054596	1	0.891274	0.52212	0.298873	-0.00991392	-69.9165
ENSMUSG00000050945	zinc finger protein 438	NM_178722	194	0.00834682	112	0.00617014	114	0.00612165	1	0.675963	0.437675	0.350536	-0.00990054	-70.0111
ENSMUSG00000031847	RIKEN cDNA 1700030J22 gene	NM_027103	82	0.00381548	40	0.00237881	52	0.00301566	1	0.627698	0.595087	0.306929	-0.00988626	-70.1122
ENSMUSG00000072582	peptidyl-tRNA hydrolase 2	NM_175004,NM_001098810	1619	0.036227	1143	0.0327274	1123	0.0313437	1	0.716251	0.588429	0.298669	-0.00988571	-70.1161
ENSMUSG00000047777	PHD finger protein 13	NM_172705	1043	0.044895	577	0.0317874	774	0.0415694	1	0.547244	0.780017	0.277499	-0.00988492	-70.1217
ENSMUSG00000024754	transmembrane protein 2	NM_031997,NM_001033759	2230	0.0233001	1399	0.0186947	1869	0.0243472	1	0.688494	0.478088	0.335068	-0.00987756	-70.1739
ENSMUSG00000051184	zinc finger protein 524	NM_025324	99	0.0123084	88	0.0140124	100	0.0155162	1	1.11134	0.629056	0.259249	-0.00987519	-70.1908
ENSMUSG00000054893	zinc finger protein 667	NM_001024928	289	0.00322753	189	0.00270618	175	0.00243897	1	0.567119	0.457317	0.3598	-0.00987424	-70.1975
ENSMUSG00000037892	protocadherin 18	NM_130448	3997	0.105763	2612	0.0890493	2734	0.0904764	1	0.66845	0.499676	0.330537	-0.00987069	-70.2227
ENSMUSG00000028282	caspase 8 associated protein 2	NM_001122978,NM_011997	3327	0.029743	2000	0.0229201	2191	0.024451	1	0.694866	0.503786	0.326705	-0.00985719	-70.3189
ENSMUSG00000049287	RIKEN cDNA A230051G13 gene	NM_173785	328	0.00818846	224	0.00714785	262	0.00815321	1	0.809185	0.550236	0.301075	-0.00985417	-70.3405
ENSMUSG00000039763	DnaJ (Hsp40) homolog, subfamily C, member 28	NM_001099738,NM_138664	162	0.00331124	133	0.00347773	145	0.00369687	1	0.816049	0.455324	0.330517	-0.00984946	-70.3741
ENSMUSG00000028636	predicted gene 8465; phosphopantothenoylcysteine synthetase	NM_026494	388	0.0136132	329	0.0147722	340	0.0148842	1	0.636486	0.477462	0.343726	-0.00984441	-70.4102
ENSMUSG00000046761	family with sequence similarity 83, member H	NM_001168253,NM_134087	2447	0.0374851	1266	0.0247758	1762	0.0336381	1	0.60043	0.512575	0.336641	-0.00984393	-70.4137
ENSMUSG00000003527	DiGeorge syndrome critical region gene 14	NM_001081633,NM_022408	915	0.0449163	615	0.0386213	725	0.0444019	1	0.647709	0.547634	0.320713	-0.00982134	-70.5756
ENSMUSG00000024134	similar to Homeobox protein SIX2 (Sine oculis homeobox homolog 2); sine oculis-related homeobox 2 homolog (Drosophila)	NM_011380	196	0.00688262	160	0.00718105	225	0.00985054	1	0.787723	0.396528	0.359187	-0.0098163	-70.6118
ENSMUSG00000028040	ephrin A4	NM_007910	1408	0.121859	1079	0.119426	1196	0.129065	1	0.721989	0.504891	0.325625	-0.00981048	-70.6537
ENSMUSG00000090125		NM_011141	661	0.0303684	489	0.0287043	725	0.0415153	1	0.709697	0.459055	0.342984	-0.00981011	-70.6564
ENSMUSG00000038250	ubiquitin specific peptidase 38	NM_027554	1040	0.0306855	754	0.0284734	774	0.0284813	1	0.65898	0.514178	0.330364	-0.00980584	-70.6872
ENSMUSG00000095868			24	0.0337477	36	0.0648477	36	0.0632085	1	1.46408	0.339596	0.333139	-0.00980246	-70.7116
aENSMUSG00000041075	frizzled homolog 7 (Drosophila)	NM_008057	1672	0.0258421	919	0.0181604	1326	0.0255506	1	0.724428	0.652151	0.286714	-0.00980066	-70.7246
ENSMUSG00000041483	zinc finger protein 281	NM_001160251,NM_177643	1347	0.0188128	767	0.0137171	1265	0.0220545	1	0.578774	0.50467	0.345015	-0.00979558	-70.7612
ENSMUSG00000034430	ZXD family zinc finger C	NM_030260,NM_173002	729	0.00588339	434	0.00447939	568	0.00571568	1	0.667183	0.503165	0.333787	-0.00978948	-70.8053
ENSMUSG00000020453	POZ (BTB) and AT hook containing zinc finger 1	NM_019574,NM_001253690,NM_001253691	2164	0.0141458	1518	0.012685	1853	0.0150999	1	0.737845	0.505049	0.324919	-0.0097888	-70.8102
ENSMUSG00000090946		NM_001162903	313	0.0103598	205	0.00869966	226	0.00933437	1	0.676297	0.494103	0.335738	-0.00978865	-70.8114
ENSMUSG00000033054	nuclear protein in the AT region	NM_001081152	2489	0.052005	1464	0.0391781	1946	0.0507498	1	0.719984	0.567732	0.30881	-0.00977913	-70.8803
ENSMUSG00000030145	zinc finger protein 248	NM_028335	276	0.00469214	152	0.00331482	226	0.00480406	1	0.691638	0.562795	0.313541	-0.00977409	-70.9168
ENSMUSG00000060336	predicted gene 4979; predicted gene 14139	NM_001142411	198	0.00977373	155	0.00979639	202	0.0124466	1	0.650728	0.628095	0.301455	-0.00977194	-70.9324
ENSMUSG00000036160	surfeit gene 6	NM_009298	2045	0.0368209	1410	0.0324677	1673	0.037564	1	0.73936	0.486899	0.331668	-0.00977119	-70.9378
ENSMUSG00000058192	RIKEN cDNA 2210010B09 gene	NM_172919	565	0.0110816	357	0.00896873	465	0.0113838	1	0.62778	0.439541	0.365026	-0.00974723	-71.1122
ENSMUSG00000022179	RIKEN cDNA 4931414P19 gene	NM_028890	350	0.0187334	233	0.0159518	301	0.0200913	1	0.795426	0.584341	0.298409	-0.00974694	-71.1143
ENSMUSG00000017499	cell division cycle 6 homolog (S. cerevisiae); predicted gene 9430; similar to cell division cycle 6 homolog	NM_001025779,NM_011799	2153	0.0234915	1422	0.0198689	1527	0.0207932	1	0.609877	0.502999	0.344115	-0.00973961	-71.1679
ENSMUSG00000032252	glucuronyl C5-epimerase	NM_033320	3616	0.107801	2342	0.08942	2461	0.0915377	1	0.792854	0.608495	0.293336	-0.00973237	-71.2208
ENSMUSG00000022280	ring finger protein 19A	NM_013923	954	0.0307075	624	0.0257916	679	0.0273106	1	0.687002	0.579015	0.312032	-0.00972519	-71.2734
ENSMUSG00000030612	mitochondrial ribosomal protein L46	NM_023331	946	0.0696638	746	0.0703722	677	0.0622303	1	0.732599	0.554072	0.314241	-0.00971819	-71.3247
ENSMUSG00000043702	RIKEN cDNA E430028B21 gene	NM_178668	1289	0.0230182	934	0.0213507	949	0.0211445	1	0.705454	0.514815	0.330498	-0.00969115	-71.5237
ENSMUSG00000047030	spermatogenesis associated 2	NM_170756	914	0.01659	585	0.0135743	778	0.0176052	1	0.797055	0.583041	0.301489	-0.00968559	-71.5648
ENSMUSG00000038121	RIKEN cDNA 4933403F05 gene	NM_153794	2518	0.033703	1703	0.0291979	1911	0.0319138	1	0.763391	0.55042	0.313771	-0.00968334	-71.5814
ENSMUSG00000074384	expressed sequence AI429214	NM_001039220	214	0.0151126	180	0.0162505	179	0.0157574	1	0.710925	0.501186	0.334862	-0.00968078	-71.6003
ENSMUSG00000047992	RIKEN cDNA B230399E16 gene	NM_173770	753	0.0263429	619	0.0276755	679	0.0296118	1	0.726943	0.589685	0.307274	-0.00967509	-71.6425
ENSMUSG00000087692			10	0.00332919	8	0.00340479	11	0.00456764	1	1.40386	0.541485	0.272352	-0.00966713	-71.7014
ENSMUSG00000064030	within bgcn homolog (Drosophila)	NM_030100,NM_001253704,NM_001170869	1271	0.075108	976	0.0738577	1030	0.0759683	1	0.651866	0.556932	0.325768	-0.00965844	-71.7659
ENSMUSG00000029196	ENSMUSG00000029196	NM_001170454	579	0.0156404	463	0.0159979	482	0.0162382	1	0.793716	0.541593	0.314548	-0.00965711	-71.7758
ENSMUSG00000033126	RIKEN cDNA A130042E20 gene	NM_172550	216	0.00660184	140	0.00547365	190	0.007241	1	0.861197	0.442165	0.341496	-0.0096496	-71.8317
ENSMUSG00000042178	armadillo repeat containing 5	NM_146205	887	0.0319957	604	0.0278537	678	0.0304949	1	0.70949	0.557567	0.319519	-0.00964334	-71.8783
ENSMUSG00000047832	cell division cycle associated 4	NM_028023	4041	0.230875	2864	0.20935	2933	0.209008	1	0.691539	0.551574	0.323403	-0.00964162	-71.8912
ENSMUSG00000005505	kelch repeat and BTB (POZ) domain containing 4	NM_025991	861	0.0190892	537	0.0152631	645	0.0178553	1	0.54735	0.447604	0.381214	-0.00963165	-71.9656
ENSMUSG00000038806	cDNA sequence BC031781	NM_145943	1376	0.0599293	960	0.0535094	1058	0.057481	1	0.643092	0.576198	0.322775	-0.00963059	-71.9735
ENSMUSG00000037210	cDNA sequence BC037112	NM_001030306,NM_001243123	1652	0.0619561	926	0.0444101	1280	0.0598572	1	0.625635	0.56239	0.329102	-0.00962803	-71.9927
ENSMUSG00000050796	similar to UDP-Gal:betaGal beta 1,3-galactosyltransferase, polypeptide 6; UDP-Gal:betaGal beta 1,3-galactosyltransferase, polypeptide 6	NM_080445	657	0.0282279	513	0.0281949	550	0.0294738	1	0.793981	0.474561	0.337582	-0.00962732	-71.998
ENSMUSG00000039219	AT rich interactive domain 4B (RBP1-like)	NM_198122,NM_194262	3333	0.0138421	2244	0.0119351	2478	0.0128415	1	0.734552	0.504884	0.334064	-0.0096207	-72.0475
ENSMUSG00000064634	ENSMUSG00000064634		45	0.0470533	16	0.0213972	39	0.0508761	1	0.571493	0.81051	0.28123	-0.00960954	-72.1311
ENSMUSG00000031910	hyaluronan synthase 3; similar to hyaluronan synthase 3	NM_008217	2249	0.0277535	1527	0.0240739	1600	0.0246067	1	0.721963	0.591336	0.310784	-0.009605	-72.1652
ENSMUSG00000055745	leucine zipper, down-regulated in cancer 1-like	NM_177630	829	0.0258559	589	0.0234856	673	0.0261681	1	0.662488	0.533918	0.335004	-0.00958925	-72.2838
ENSMUSG00000045435	transmembrane protein 60	NM_177601	342	0.0410942	264	0.0406862	242	0.0363191	1	0.701804	0.534228	0.330293	-0.00958583	-72.3096
ENSMUSG00000037640	similar to Zinc finger protein 60; zinc finger protein 60	NM_029531,NM_009560	1311	0.0118579	714	0.00827254	1205	0.0136066	1	0.589441	0.491574	0.359781	-0.00958397	-72.3236
ENSMUSG00000030443	zinc finger protein 583	NM_001033249	147	0.00259734	90	0.00204085	134	0.00295987	1	0.565533	0.487919	0.365518	-0.00957295	-72.4069
ENSMUSG00000059975	zinc finger protein 74; hypothetical protein LOC100044255	NM_178384	502	0.00716873	331	0.00605114	431	0.00767941	1	0.797655	0.531235	0.321968	-0.00956254	-72.4857
ENSMUSG00000047003	zinc finger protein 41	NM_011759,NM_001044718	1509	0.0239813	1083	0.0220383	1298	0.0257359	1	0.737299	0.523269	0.331684	-0.00954662	-72.6066
ENSMUSG00000051034	zinc finger protein 11	NM_172462	231	0.00810633	135	0.00606845	217	0.00950547	1	0.410214	0.357691	0.464792	-0.00954272	-72.6363
ENSMUSG00000025208	mitochondrial ribosomal protein L43	NM_053164	978	0.111526	779	0.113635	835	0.118793	1	0.776192	0.556353	0.317845	-0.009541	-72.6493
ENSMUSG00000064558	ENSMUSG00000065778; ENSMUSG00000064655; ENSMUSG00000065255; ENSMUSG00000064558		8	0.00857515	2	0.00273425	5	0.00667327	1	0.145311	0.36153	0.599711	-0.00953798	-72.6723
ENSMUSG00000049232	tigger transposable element derived 2	NM_001081145	252	0.0115387	246	0.0144448	223	0.0127515	1	0.836419	0.479908	0.336138	-0.00953632	-72.685
ENSMUSG00000041287	SRY-box containing gene 16; SRY-box containing gene 15	NM_009235	96	0.0154532	71	0.0146004	70	0.0140423	1	0.804117	0.681061	0.28533	-0.00952802	-72.7483
ENSMUSG00000024642	transducin-like enhancer of split 4, homolog of Drosophila E(spl)	NM_011600	422	0.0064042	292	0.00568034	335	0.00634417	1	0.839501	0.545199	0.315633	-0.00952518	-72.77
ENSMUSG00000034640	TCDD-inducible poly(ADP-ribose) polymerase	NM_178892	1298	0.0342152	827	0.027928	1131	0.0372275	1	0.625178	0.53345	0.344392	-0.00950857	-72.8971
ENSMUSG00000021958	RIKEN cDNA 2610028A01 gene	NM_028228	919	0.094213	638	0.0837749	671	0.0858514	1	0.546967	0.584019	0.340461	-0.00950608	-72.9162
ENSMUSG00000046088	ENSMUSG00000046088		6	0.00485033	2	0.00207707	3	0.00302742	1	0.391122	0.720835	0.333439	-0.00950255	-72.9433
ENSMUSG00000032724	ankyrin repeat and BTB (POZ) domain containing 2	NM_178890	362	0.00614146	227	0.00492716	297	0.00628354	1	0.787938	0.764528	0.27219	-0.00949262	-73.0195
ENSMUSG00000025577	chromobox homolog 2 (Drosophila Pc class)	NM_007623	3008	0.0911175	1886	0.0730116	2545	0.0961005	1	0.67	0.544708	0.336255	-0.00948418	-73.0846
ENSMUSG00000078521	RIKEN cDNA 2610002D18 gene	NM_001081099	310	0.0336016	251	0.0348307	232	0.0313669	1	0.539418	0.47924	0.378519	-0.00948306	-73.0932
ENSMUSG00000063364	RIKEN cDNA 3300002I08 gene	NM_027017	61	0.002515	40	0.00211105	59	0.00303513	1	0.363701	0.467933	0.423	-0.00947906	-73.124
ENSMUSG00000036214	RIKEN cDNA 1700022C21 gene	NM_029602	121	0.00632026	80	0.00535047	83	0.00540873	1	0.628775	0.603934	0.325218	-0.00946921	-73.2001
ENSMUSG00000030103	basic helix-loop-helix family, member e40	NM_011498	1056	0.0369928	617	0.0276131	693	0.030255	1	0.581511	0.47702	0.373175	-0.00946882	-73.2031
ENSMUSG00000064672	ENSMUSG00000064961; ENSMUSG00000065336; ENSMUSG00000065939; ENSMUSG00000065647; ENSMUSG00000064788; ENSMUSG00000065852; ENSMUSG00000064658; ENSMUSG00000064960; ENSMUSG00000064597; ENSMUSG00000064672		22	0.0224833	16	0.0209189	14	0.0178536	1	0.318757	0.360156	0.499393	-0.00946542	-73.2295
ENSMUSG00000019297	RIKEN cDNA 2610027L16 gene	NM_026403	1464	0.0548297	1131	0.0541847	1285	0.0600214	1	0.772125	0.530635	0.330011	-0.00946109	-73.263
ENSMUSG00000049421	zinc finger protein 260	NM_011981	2914	0.0409655	1909	0.0344858	1953	0.0343171	1	0.678525	0.476875	0.359716	-0.00945809	-73.2861
ENSMUSG00000040034	nucleoporin 43	NM_145706	1754	0.057413	1278	0.0535833	1260	0.0514869	1	0.692953	0.551812	0.332831	-0.00945456	-73.3135
ENSMUSG00000028967	ERBB receptor feedback inhibitor 1	NM_133753	1949	0.0407121	1302	0.0347588	1367	0.035592	1	0.698568	0.499611	0.349137	-0.00945356	-73.3213
ENSMUSG00000041607	myelin basic protein	NM_001025245,NM_001025251,NM_001025255,NM_001025254,NM_010777,NM_001025258,NM_001025256,NM_001025259	1240	0.00549546	754	0.00426937	870	0.00480544	1	0.717943	0.468995	0.358145	-0.00944915	-73.3555
ENSMUSG00000031631	RIKEN cDNA 4933411K20 gene	NM_025747	1025	0.00970393	608	0.00738102	771	0.0091156	1	0.689936	0.513388	0.345882	-0.00944639	-73.3769
ENSMUSG00000061374	Flt3 interacting zinc finger protein 1	NM_001110330,NM_001110329,NM_011813,NM_001110328	1977	0.0349186	1356	0.030637	1518	0.0334333	1	0.754567	0.526389	0.334223	-0.00944258	-73.4065
ENSMUSG00000037369	4lysine (K)-specific demethylase 6A	NM_009483	3146	0.0248053	2526	0.0254801	2769	0.0272319	1	0.853982	0.544012	0.318801	-0.00944153	-73.4147
ENSMUSG00000072762	RIKEN cDNA 4930522L14 gene		322	0.0171337	260	0.0177035	212	0.0140704	1	0.726959	0.521342	0.33913	-0.0094398	-73.4282
ENSMUSG00000053684	cDNA sequence BC048403	NM_173022	402	0.00819857	265	0.00690764	349	0.00887319	1	0.759542	0.5824	0.317572	-0.00943562	-73.4607
ENSMUSG00000021510	RIKEN cDNA A530054K11 gene	NM_183146	681	0.0181397	374	0.0127562	516	0.0171466	1	0.630846	0.472129	0.369771	-0.00943045	-73.501
ENSMUSG00000056749	similar to NFIL3/E4BP4 transcription factor; nuclear factor, interleukin 3, regulated	NM_017373	66	0.00447039	39	0.00338557	49	0.00414294	1	0.586146	0.627749	0.32693	-0.00942453	-73.5471
ENSMUSG00000038784	CCR4-NOT transcription complex, subunit 4	NM_001164411,NM_001164413,NM_016877,NM_001164414,NM_001164412	1420	0.0157686	897	0.012746	1081	0.0149731	1	0.625149	0.464953	0.374192	-0.00941801	-73.598
ENSMUSG00000061079	zinc finger protein 143	NM_009281	1026	0.0239489	739	0.0221034	718	0.02092	1	0.670892	0.493928	0.357543	-0.00940299	-73.7157
ENSMUSG00000042510	expressed sequence AA986860	NM_177604	78	0.00370872	62	0.00376948	48	0.00284436	1	0.914431	0.347943	0.394506	-0.00939899	-73.747
ENSMUSG00000044095	RIKEN cDNA 2410075B13 gene		263	0.0157998	200	0.0153571	202	0.0151241	1	0.64462	0.482744	0.365874	-0.00939286	-73.7951
ENSMUSG00000030867	polo-like kinase 1 (Drosophila)	NM_011121	2758	0.173587	2208	0.177706	2161	0.169611	1	0.760217	0.568526	0.32363	-0.00939077	-73.8115
ENSMUSG00000034259	exosome component 4	NM_175399	816	0.0541723	508	0.0431286	723	0.0598638	1	0.739756	0.568688	0.325825	-0.00939025	-73.8156
ENSMUSG00000042548	additional sex combs like 1 (Drosophila)	NM_001039939	3702	0.0600373	2074	0.0430094	2895	0.0585424	1	0.739605	0.653448	0.304066	-0.00938835	-73.8306
ENSMUSG00000057719	SH3 domain containing ring finger 2	NM_001146299,NM_172966	1161	0.0147617	674	0.0109478	663	0.0105057	1	0.746632	0.549442	0.331374	-0.00937765	-73.9148
ENSMUSG00000045107	RIKEN cDNA 1810063B07 gene	NM_026209	185	0.0111049	127	0.00977297	184	0.0138063	1	0.829739	0.668493	0.292996	-0.00936902	-73.9829
ENSMUSG00000018572	PHD finger protein 23	NM_030064	2507	0.0303369	1451	0.0224596	1851	0.0279364	1	0.687764	0.508373	0.352132	-0.00936887	-73.9841
ENSMUSG00000048280	RIKEN cDNA 3830402I07 gene	NM_001001187	321	0.00621803	168	0.00417466	278	0.00672977	1	0.755737	0.506017	0.344746	-0.0093686	-73.9862
ENSMUSG00000031971	RIKEN cDNA 1700054N08 gene	NM_028536	192	0.00522811	182	0.00635263	169	0.00574672	1	0.914353	0.605067	0.300821	-0.00936401	-74.0225
ENSMUSG00000022313	UTP23, small subunit (SSU) processome component, homolog (yeast)	NM_030132	362	0.00995426	186	0.00654865	276	0.00947108	1	0.568654	0.530596	0.362061	-0.00935836	-74.0672
ENSMUSG00000022247	brix domain containing 2	NM_026396	2681	0.0924732	1959	0.0865214	2048	0.0881502	1	0.763587	0.597697	0.316943	-0.00935746	-74.0743
ENSMUSG00000078435	ENSMUSG00000078435	NM_001163064	135	0.0124716	79	0.00934979	118	0.0136083	1	0.537834	0.565894	0.355675	-0.00935532	-74.0912
ENSMUSG00000035158	microphthalmia-associated transcription factor	NM_001113198,NM_008601,NM_001178049	408	0.00397372	246	0.00306795	339	0.00411888	1	0.730843	0.608736	0.317922	-0.00934936	-74.1385
ENSMUSG00000025340	similar to Ras negative regulator Rabex-5/Rin2; RAB guanine nucleotide exchange factor (GEF) 1	NM_019983,NM_001199059	803	0.0109961	508	0.0088988	618	0.0105544	1	0.747359	0.54916	0.332867	-0.00934919	-74.1398
ENSMUSG00000021895	Rho guanine nucleotide exchange factor (GEF) 3	NM_027871	509	0.0196322	355	0.0175284	284	0.013659	1	0.673685	0.429519	0.38691	-0.00933877	-74.2226
ENSMUSG00000022408	family with sequence similarity 83, member F	NM_145986	672	0.0311496	419	0.0248116	510	0.0294615	1	0.769441	0.525435	0.33874	-0.00933213	-74.2754
ENSMUSG00000084440	ENSMUSG00000084676; ENSMUSG00000075784; ENSMUSG00000084675; ENSMUSG00000084725; ENSMUSG00000084515; ENSMUSG00000084659; ENSMUSG00000065679; ENSMUSG00000064582; ENSMUSG00000084748; ENSMUSG00000084451; ENSMUSG00000084555; ENSMUSG00000084656; ENSMUSG00000084557; ENSMUSG00000084703; ENSMUSG00000084652; ENSMUSG00000065630; ENSMUSG00000084435; ENSMUSG00000064664; ENSMUSG00000064587; ENSMUSG00000065193;…		6	0.00707649	6	0.00905719	6	0.00881409	1	0.779039	0.240191	0.500618	-0.00931742	-74.3926
ENSMUSG00000068130	zinc finger protein 442		137	0.00646135	125	0.00756023	171	0.010082	1	0.624037	0.703818	0.309598	-0.00930784	-74.4692
ENSMUSG00000030768	dispatched homolog 1 (Drosophila)	NM_026866	2734	0.0389418	1841	0.0335193	2454	0.0435831	1	0.817701	0.612267	0.310474	-0.00930325	-74.5059
ENSMUSG00000093597			15	0.00211557	17	0.00306741	18	0.00316571	1	1.09282	0.338871	0.388614	-0.00929552	-74.5679
ENSMUSG00000006134	v-crk sarcoma virus CT10 oncogene homolog (avian)-like	NM_007764	3049	0.108972	1824	0.0833934	2130	0.0949318	1	0.654879	0.539057	0.350569	-0.00928883	-74.6216
ENSMUSG00000055978	fucosyltransferase 2	NM_018876	56	0.00270364	45	0.0027761	50	0.00300843	1	1.12795	0.881917	0.239477	-0.0092827	-74.6708
ENSMUSG00000035105	EGL nine homolog 3 (C. elegans)	NM_028133	101	0.00521299	61	0.00403781	48	0.0030886	1	0.786583	0.845419	0.267874	-0.00927756	-74.7122
ENSMUSG00000029097	RIKEN cDNA 2310079F23 gene	NM_030208	419	0.0108295	262	0.00866284	430	0.0138648	1	0.58871	0.717596	0.313194	-0.00926548	-74.8096
ENSMUSG00000050855	cDNA sequence BC027344	NM_173738	256	0.00381247	144	0.00274604	192	0.00356711	1	0.534277	0.575118	0.358911	-0.00925702	-74.878
ENSMUSG00000048756	forkhead box O3	NM_019740	1596	0.0156457	992	0.0124315	1086	0.0132682	1	0.715102	0.555901	0.340167	-0.00924276	-74.9935
ENSMUSG00000027496	aurora kinase A	NM_011497	2621	0.052301	1882	0.0480745	2012	0.0500976	1	0.702826	0.509824	0.356828	-0.00924132	-75.0052
ENSMUSG00000034442	TRM5 tRNA methyltransferase 5 homolog (S. cerevisiae)	NM_029580	612	0.0506916	417	0.044232	480	0.0496164	1	0.648366	0.499468	0.368314	-0.00923333	-75.0701
ENSMUSG00000054074	RIKEN cDNA 2810030E01 gene	NM_028317	1006	0.0155055	590	0.011633	737	0.0141593	1	0.652025	0.529668	0.357234	-0.00923196	-75.0812
aENSMUSG00000044674	frizzled homolog 1 (Drosophila)	NM_021457	849	0.0266968	565	0.0227557	720	0.0282665	1	0.724738	0.637727	0.317186	-0.00922969	-75.0998
ENSMUSG00000028345	testis expressed gene 10	NM_172304	2865	0.036249	1861	0.0301575	2007	0.0316894	1	0.683396	0.513816	0.358836	-0.00922544	-75.1344
ENSMUSG00000085156			633	0.0385009	372	0.028938	541	0.0410373	1	0.502969	0.455519	0.411681	-0.00922204	-75.162
ENSMUSG00000031925	similar to Maml2 protein; mastermind like 2 (Drosophila)	NM_001013813,NM_173776	1323	0.012517	763	0.00922806	897	0.0105786	1	0.743483	0.519775	0.349542	-0.00922167	-75.165
ENSMUSG00000030172	ELKS/RAB6-interacting/CAST family member 1; similar to Rab6-interacting protein 2	NM_178085,NM_053204	2246	0.0290076	1386	0.0228931	1750	0.0281793	1	0.71531	0.549019	0.343509	-0.00921976	-75.1806
ENSMUSG00000037465	Kruppel-like factor 10	NM_013692	556	0.0252095	300	0.017405	514	0.0290731	1	0.564116	0.728399	0.316808	-0.00921292	-75.2364
ENSMUSG00000055976	claudin 23	NM_027998	456	0.0340824	392	0.0374296	286	0.0266398	1	0.743981	0.449326	0.377111	-0.00920097	-75.3341
ENSMUSG00000049323	Smith-Magenis syndrome chromosome region, candidate 8 homolog (human)	NM_175491,NM_001085440	1224	0.0154382	816	0.0131718	987	0.0155297	1	0.715902	0.571409	0.337746	-0.00919898	-75.3505
ENSMUSG00000004872	paired box gene 3	NM_008781,NM_001159520	240	0.00325138	144	0.00249444	169	0.00285466	1	0.638206	0.550546	0.354344	-0.00919481	-75.3846
ENSMUSG00000079254	inositol 1,4,5-triphosphate receptor interacting protein	NM_001001738	917	0.0336671	526	0.0246842	745	0.0341022	1	0.730795	0.699153	0.304147	-0.00919107	-75.4153
ENSMUSG00000004561	methyltransferase 11 domain containing 1	NM_001029990	1390	0.0104282	927	0.00890056	981	0.00917771	1	0.516612	0.483471	0.398967	-0.00918968	-75.4267
ENSMUSG00000035011	zinc finger and BTB domain containing 7a	NM_010731	2089	0.0229606	1276	0.0179232	1646	0.022552	1	0.597357	0.577914	0.352383	-0.00918104	-75.4977
ENSMUSG00000031976	URB2 ribosome biogenesis 2 homolog (S. cerevisiae)	NM_001029876	2149	0.0249179	1240	0.0183808	1659	0.0239788	1	0.698932	0.514899	0.359342	-0.00917412	-75.5546
ENSMUSG00000019312	growth factor receptor bound protein 7	NM_010346	1292	0.0193009	841	0.0160499	987	0.0183751	1	0.747907	0.524465	0.350075	-0.00917407	-75.5551
ENSMUSG00000038037	suppressor of cytokine signaling 1	NM_009896	136	0.0153907	79	0.0114394	141	0.019923	1	0.67939	0.885055	0.276081	-0.00917305	-75.5634
ENSMUSG00000032193	low density lipoprotein receptor	NM_001252659,NM_010700	2649	0.0810222	1801	0.0704282	2027	0.0773173	1	0.857841	0.543484	0.332525	-0.00916985	-75.5898
ENSMUSG00000056718	ENSMUSG00000056718		98	0.00994875	53	0.00688516	67	0.00849038	1	0.537824	0.381265	0.447096	-0.00915662	-75.699
ENSMUSG00000038668	lysophosphatidic acid receptor 1	NM_172989,NM_010336	665	0.00487987	475	0.0045226	510	0.00470139	1	0.737893	0.543032	0.346314	-0.0091536	-75.724
ENSMUSG00000072761	ENSMUSG00000072761		74	0.0230275	60	0.0239074	51	0.019803	1	0.53769	0.613096	0.352817	-0.00915264	-75.7319
ENSMUSG00000036611	endonuclease/exonuclease/phosphatase family domain containing 1	NM_026189	150	0.00602974	115	0.00597306	131	0.00661136	1	0.934845	0.631718	0.302828	-0.00914978	-75.7556
ENSMUSG00000068869	ENSMUSG00000068869		70	0.00829767	55	0.00836949	60	0.00887879	1	0.56919	0.430776	0.416069	-0.00913571	-75.8723
ENSMUSG00000007812	zinc finger protein 655	NM_028298,NM_001083958	1180	0.0342288	627	0.0233141	833	0.0301731	1	0.538904	0.468893	0.40434	-0.00913489	-75.8791
ENSMUSG00000062704	RIKEN cDNA 9430002A10 gene		21	0.00619133	14	0.00527899	11	0.00404378	1	1.17043	0.255196	0.451871	-0.00912938	-75.9249
ENSMUSG00000049600	zinc finger and BTB domain containing 45	NM_001024699	467	0.0132757	280	0.0101793	388	0.0137559	1	0.656372	0.604987	0.339526	-0.00912214	-75.9852
ENSMUSG00000023932	predicted gene 9040; predicted gene 9046; predicted gene 9029; predicted gene 9048; cell division cycle 5-like (S. pombe); predicted gene 9049; predicted gene 9044; predicted gene 9030; predicted gene 9045	NM_152810	1942	0.0899858	2629	0.156025	1492	0.0862856	1	0.746509	0.517217	0.355845	-0.00911742	-76.0245
ENSMUSG00000040124	golgin, RAB6-interacting	NM_178883	675	0.0370167	455	0.0320458	496	0.0339928	1	0.584111	0.425995	0.416936	-0.00911684	-76.0293
ENSMUSG00000089857		NM_001166645	126	0.00416502	79	0.00336111	117	0.00484365	1	0.436591	0.509894	0.410038	-0.0091141	-76.0521
ENSMUSG00000020423	B-cell translocation gene 2, anti-proliferative	NM_007570	867	0.0436372	505	0.0325142	696	0.0436864	1	0.687572	0.544585	0.354388	-0.00911031	-76.0838
ENSMUSG00000058152	chondroitin sulfate synthase 3	NM_001081328	109	0.00512858	57	0.00343286	95	0.00557942	1	0.675631	0.74492	0.304984	-0.0090969	-76.196
ENSMUSG00000029141	solute carrier family 4 (anion exchanger), member 1, adaptor protein	NM_009206	989	0.0109559	682	0.00967584	793	0.0109657	1	0.732176	0.56849	0.342287	-0.00909476	-76.2139
ENSMUSG00000028655	major facilitator superfamily domain containing 2	NM_029662	1066	0.0302713	916	0.0332353	764	0.0270393	1	0.728619	0.51053	0.362039	-0.00908767	-76.2734
ENSMUSG00000096296			36	0.0558867	17	0.0337265	22	0.0425365	1	0.551538	0.763841	0.317563	-0.00908277	-76.3145
ENSMUSG00000027088	phosphatase, orphan 2	NM_028521	673	0.00934942	429	0.00763657	513	0.00889885	1	0.704658	0.561092	0.348604	-0.00908104	-76.329
ENSMUSG00000040093	BCL2 modifying factor	NM_138313	1199	0.0149925	690	0.0110358	835	0.0130166	1	0.647487	0.642705	0.333459	-0.00906625	-76.4536
ENSMUSG00000035772	mitochondrial ribosomal protein S2	NM_080452,NM_001166031	1567	0.0308891	1247	0.0314363	1223	0.0300625	1	0.765066	0.46082	0.377945	-0.00906241	-76.486
ENSMUSG00000044313	cDNA sequence BC037703	NM_172295	995	0.0220284	682	0.019292	695	0.019177	1	0.784186	0.549218	0.344802	-0.00904884	-76.6007
ENSMUSG00000062383	RIKEN cDNA B130024G19 gene		14	0.00661022	9	0.00544329	15	0.00885229	1	0.4185	0.5616	0.399078	-0.00904667	-76.619
ENSMUSG00000047648	F-box protein 30	NM_001168297,NM_027968	1074	0.0195887	640	0.0149626	924	0.0210441	1	0.652635	0.524538	0.369616	-0.00904503	-76.6329
ENSMUSG00000031527	exoribonuclease 1	NM_026067	2777	0.0757099	2012	0.0701883	1968	0.0669103	1	0.731922	0.552966	0.349936	-0.00904289	-76.6511
ENSMUSG00000025645	coiled-coil domain containing 51	NM_025689	330	0.0190107	236	0.0174094	246	0.0176851	1	0.677571	0.565299	0.353234	-0.00903577	-76.7114
ENSMUSG00000052713	zinc finger protein 608	NM_175751	887	0.0199928	532	0.0153618	678	0.0190663	1	0.753857	0.511108	0.361849	-0.00903335	-76.732
ENSMUSG00000070527	makorin, ring finger protein, 3	NM_011746	86	0.00464848	33	0.00228441	79	0.00533208	1	0.393446	0.805634	0.340848	-0.00900054	-77.0118
ENSMUSG00000031737	Iroquois related homeobox 5 (Drosophila)	NM_018826	2037	0.117118	1490	0.109626	1720	0.123379	1	0.739021	0.437079	0.395326	-0.00899983	-77.0178
ENSMUSG00000053334	FIC domain containing	NM_001010825	94	0.00411402	64	0.00358307	87	0.00474827	1	0.733944	0.450072	0.39026	-0.00899967	-77.0192
ENSMUSG00000028675	proline-rich nuclear receptor coactivator 2	NM_026383	3399	0.172551	2163	0.140758	2546	0.161396	1	0.788435	0.575598	0.339018	-0.00899875	-77.0271
ENSMUSG00000042207	lysine (K)-specific demethylase 5B	NM_152895	5287	0.0486672	2637	0.0310358	3629	0.0416459	1	0.71592	0.586416	0.344487	-0.00899116	-77.092
ENSMUSG00000029570	LFNG O-fucosylpeptide 3-beta-N-acetylglucosaminyltransferase	NM_008494	1529	0.0928824	1149	0.0892219	1639	0.12415	1	0.539375	0.50609	0.398505	-0.00898345	-77.1583
ENSMUSG00000034472	RASD family, member 2	NM_029182	119	0.00400998	87	0.00374553	82	0.00344379	1	0.796241	0.464605	0.377481	-0.00898084	-77.1807
ENSMUSG00000096832			10	0.0197373	2	0.00504158	5	0.0122869	1	0.349769	2.5279	0.198967	-0.00897487	-77.232
ENSMUSG00000025602	zinc finger protein 202	NM_030713	485	0.00628265	279	0.00462601	418	0.0067573	1	0.491964	0.451683	0.432342	-0.0089731	-77.2472
ENSMUSG00000032062	RIKEN cDNA 2310030G06 gene	NM_025865	321	0.0358416	204	0.0291058	247	0.0343733	1	0.652347	0.519998	0.375976	-0.00896502	-77.3169
ENSMUSG00000043155	4-hydroxyphenylpyruvate dioxygenase-like	NM_146256	27	0.00232804	24	0.00264637	31	0.00333213	1	0.692626	0.690923	0.32141	-0.00896328	-77.3318
ENSMUSG00000026628	activating transcription factor 3	NM_007498	379	0.0210149	356	0.0252274	383	0.0264751	1	0.808032	0.432856	0.390857	-0.00896112	-77.3505
ENSMUSG00000032244	feminization 1 homolog b (C. elegans)	NM_010193	8000	0.170254	5275	0.143595	5768	0.153058	1	0.689164	0.552688	0.360259	-0.00895544	-77.3995
ENSMUSG00000032010	ubiquitin specific peptidase 2	NM_198091,NM_198092,NM_016808	307	0.00291721	180	0.00218613	239	0.00283109	1	0.823048	0.669001	0.313237	-0.00895534	-77.4005
ENSMUSG00000039911	splA/ryanodine receptor domain and SOCS box containing 1	NM_029035	333	0.00512268	188	0.00369496	222	0.00425576	1	0.825346	0.494988	0.364328	-0.00894794	-77.4644
ENSMUSG00000033983	RIKEN cDNA 2210409E12 gene; coilin	NM_016706	737	0.0127285	583	0.0128973	584	0.0125883	1	0.665315	0.508863	0.379521	-0.0089429	-77.5081
ENSMUSG00000028030	RIKEN cDNA A630047E20 gene	NM_173032,NM_001163455	436	0.0091438	297	0.00797365	339	0.00887033	1	0.683478	0.583372	0.352607	-0.00893337	-77.5907
ENSMUSG00000026708	centromere protein L	NM_027429,NM_001159930	1022	0.0124214	684	0.0106568	714	0.0108362	1	0.678196	0.485233	0.387533	-0.00893077	-77.6134
ENSMUSG00000041264	ubiquitin specific peptidase like 1	NM_001115150,NM_001115153,NM_001115151,NM_001013378,NM_001115149	2625	0.0116016	1479	0.00837515	2015	0.0111172	1	0.62778	0.518515	0.382617	-0.00892384	-77.6737
ENSMUSG00000074282	zinc finger protein 94	NM_009568,NM_001199321	187	0.00331121	118	0.00267425	183	0.00404319	1	0.569163	0.579853	0.37082	-0.00892334	-77.678
ENSMUSG00000037536	F-box protein 34	NM_001146085,NM_001146086,NM_030236	731	0.00642728	530	0.00596118	511	0.00560252	1	0.738863	0.619781	0.336061	-0.00892265	-77.684
ENSMUSG00000031681	MAD homolog 1 (Drosophila)	NM_008539	1658	0.0265706	1034	0.0212049	1153	0.0230426	1	0.777362	0.544752	0.354125	-0.00891924	-77.7137
ENSMUSG00000039748	exonuclease 1	NM_012012	2560	0.064349	1878	0.0603792	1924	0.0603077	1	0.683544	0.53264	0.37002	-0.00891599	-77.742
ENSMUSG00000030217	ADP-ribosyltransferase 4; hypothetical protein LOC100044249	NM_026639	1627	0.0894856	1055	0.0741282	1280	0.0877361	1	0.759995	0.666436	0.322209	-0.00891473	-77.753
ENSMUSG00000070802	PNMA-like 2	NM_001099636	263	0.00869322	143	0.00605456	232	0.00958577	1	0.811594	0.603763	0.33317	-0.00891161	-77.7802
ENSMUSG00000065513	ENSMUSG00000065513		2	0.00310093	1	0.0019848	3	0.0058087	1	0.586123	0.721882	0.331019	-0.00890212	-77.8632
ENSMUSG00000026806	DEAD/H (Asp-Glu-Ala-Asp/His) box polypeptide 31	NM_001033294	1019	0.0262582	724	0.0238606	765	0.0245771	1	0.62787	0.52647	0.381145	-0.00889975	-77.8839
ENSMUSG00000032593	adhesion molecule with Ig like domain 3	NM_177275	284	0.0154306	183	0.0127088	209	0.0141528	1	0.604921	0.535629	0.381786	-0.00889343	-77.9392
ENSMUSG00000047084	neugrin, neurite outgrowth associated	NM_031375	1164	0.0531429	792	0.0462744	824	0.0469229	1	0.60989	0.569565	0.369616	-0.00889112	-77.9594
ENSMUSG00000057134	2-aminoethanethiol (cysteamine) dioxygenase	NM_001005419	1550	0.0481386	1011	0.0401658	1125	0.0435742	1	0.72065	0.524485	0.369944	-0.00888236	-78.0364
ENSMUSG00000046574	proline rich 12	NM_175022	3069	0.0617557	1731	0.0445106	2420	0.0606941	1	0.684462	0.642576	0.339172	-0.00887089	-78.1373
ENSMUSG00000063108	zinc finger protein 26	NM_011753	2323	0.0168357	1199	0.0111386	1843	0.0166767	1	0.605649	0.606406	0.360191	-0.00886722	-78.1697
ENSMUSG00000067430	zinc finger protein 763	NM_028543	426	0.0148765	219	0.00980839	373	0.0162726	1	0.588357	0.529498	0.388273	-0.00886708	-78.1708
ENSMUSG00000042380	cDNA sequence BC003266	NM_030252	412	0.0557012	346	0.0598637	351	0.0591941	1	0.746582	0.561365	0.35554	-0.00886268	-78.2097
ENSMUSG00000051065	RIKEN cDNA 1600021P15 gene	NM_177718	1603	0.0719103	1177	0.0675168	1256	0.0702579	1	0.747269	0.515129	0.371143	-0.00886139	-78.2211
ENSMUSG00000036867	MAD homolog 6 (Drosophila)	NM_008542	453	0.0171256	273	0.0131955	354	0.0166882	1	0.83673	0.626403	0.327309	-0.00885901	-78.2421
ENSMUSG00000086965			159	0.0254667	91	0.0186343	133	0.0265651	1	0.463464	0.459783	0.44303	-0.00885635	-78.2656
aENSMUSG00000050288	frizzled homolog 2 (Drosophila)	NM_020510	2804	0.106449	1868	0.0908081	2215	0.104962	1	0.775413	0.618707	0.335915	-0.00885428	-78.2839
ENSMUSG00000051469	zinc finger protein 191	NM_021559	2049	0.0354204	1229	0.0272092	1427	0.0307785	1	0.703224	0.551086	0.36533	-0.00884385	-78.3762
ENSMUSG00000069755	zinc finger protein 125		41	0.0103902	157	0.0509453	33	0.0104337	1	0.398769	0.472804	0.45453	-0.00884363	-78.3781
ENSMUSG00000047473	zinc finger protein 30	NM_013705	292	0.00379702	198	0.00329719	254	0.00412246	1	0.765579	0.589366	0.346058	-0.0088399	-78.4112
ENSMUSG00000046792	zinc finger protein 787	NM_001013012	418	0.0303831	345	0.0321066	381	0.0345685	1	0.685563	0.547106	0.369332	-0.00883805	-78.4276
ENSMUSG00000094382			14	0.0230323	9	0.0189128	6	0.0122951	1	0.334175	0.240802	0.666494	-0.00883579	-78.4477
ENSMUSG00000020205	pleckstrin homology-like domain, family A, member 1	NM_009344	1035	0.07342	692	0.0627511	851	0.0752645	1	0.614861	0.616109	0.359043	-0.00881313	-78.6494
ENSMUSG00000050079	ring finger and SPRY domain containing 1	NM_026274	1182	0.0212453	778	0.0179371	882	0.0197996	1	0.715906	0.461522	0.39947	-0.00881131	-78.6656
ENSMUSG00000004768	RAB23, member RAS oncogene family	NM_008999,NM_001159729	1336	0.00997323	889	0.00849351	1051	0.00978669	1	0.732225	0.563495	0.359739	-0.00880693	-78.7048
ENSMUSG00000027985	lymphoid enhancer binding factor 1	NM_010703	5970	0.0453201	4021	0.0390053	5823	0.0550989	1	0.751556	0.617212	0.34156	-0.00880574	-78.7154
ENSMUSG00000035397	Kruppel-like factor 16	NM_078477	1106	0.0571383	644	0.0425455	906	0.0583701	1	0.80804	0.620251	0.335013	-0.00879801	-78.7845
ENSMUSG00000027551	zinc finger protein 64	NM_009564	1628	0.0275145	1290	0.0278775	1239	0.0261107	1	0.704116	0.570581	0.361792	-0.00879326	-78.8271
ENSMUSG00000065408	ENSMUSG00000065408		5	0.00658449	3	0.00504706	4	0.00656475	1	0.701909	1.20218	0.249656	-0.00878789	-78.8753
ENSMUSG00000074876	spermatogenesis associated 5-like 1		571	0.0277374	425	0.0263967	436	0.0264074	1	0.549045	0.473103	0.423547	-0.00878225	-78.9259
ENSMUSG00000047388	ATM interactor	NM_177700	1248	0.0353658	850	0.0307904	917	0.0323896	1	0.773792	0.652812	0.330947	-0.00878186	-78.9294
ENSMUSG00000028580	pumilio 1 (Drosophila)	NM_001159603,NM_001159606,NM_001159604,NM_001159605,NM_030722	6042	0.0334818	3611	0.0255785	4668	0.0322461	1	0.773215	0.636494	0.335431	-0.00877796	-78.9645
ENSMUSG00000034317	similar to mouse RING finger 1; tripartite motif-containing 59	NM_025863	2499	0.0610354	1272	0.0397633	2026	0.0617364	1	0.681999	0.509848	0.387149	-0.00877111	-79.0262
ENSMUSG00000041417	phosphatidylinositol 3-kinase, regulatory subunit, polypeptide 1 (p85 alpha)	NM_001024955,NM_001077495	3963	0.0429258	2463	0.0341378	2794	0.03773	1	0.750131	0.610677	0.346042	-0.00875978	-79.1284
ENSMUSG00000034177	ring finger protein 43	NM_172448	3682	0.0253104	2672	0.0234647	2841	0.0243384	1	0.881978	0.533847	0.355721	-0.00875446	-79.1764
ENSMUSG00000035666	general transcription factor IIIC, polypeptide 4	NM_172977,NM_001166033	4454	0.0399694	2940	0.0337534	3539	0.0396055	1	0.710803	0.524672	0.378938	-0.00875056	-79.2118
ENSMUSG00000010607	phosphatidylinositol glycan anchor biosynthesis, class Y-like	NM_001082532	319	0.0321193	234	0.0302023	230	0.0289231	1	0.66047	0.617268	0.356005	-0.00874754	-79.2391
ENSMUSG00000037017	zinc finger and SCAN domain containing 21	NM_001044704,NM_001044705,NM_011757,NM_001044703	1260	0.0132477	784	0.0105717	928	0.0121854	1	0.644098	0.522798	0.389797	-0.00873895	-79.317
ENSMUSG00000029392	Rab interacting lysosomal protein-like 1	NM_021430	323	0.019821	203	0.015967	216	0.0165366	1	0.72809	0.545085	0.370247	-0.00873857	-79.3204
ENSMUSG00000029270	family with sequence similarity 69, member A	NM_026062	535	0.0186427	446	0.019901	524	0.0227959	1	0.883525	0.600961	0.336569	-0.00872712	-79.4245
ENSMUSG00000035561	aldehyde dehydrogenase 1 family, member B1	NM_028270	88	0.00443801	55	0.00354552	58	0.00364429	1	0.770905	0.760191	0.310132	-0.0087168	-79.5185
ENSMUSG00000029627	zinc finger with KRAB and SCAN domains 14	NM_023322	113	0.00560927	71	0.00451215	86	0.0053282	1	0.413816	0.680268	0.383413	-0.00871023	-79.5785
ENSMUSG00000031916	component of oligomeric golgi complex 8	NM_139229	1004	0.0158803	677	0.0136942	880	0.0173594	1	0.66871	0.602757	0.361905	-0.00869902	-79.6811
ENSMUSG00000029346	SRR1 domain containing	NM_027323	191	0.00529688	130	0.00461151	146	0.00505199	1	0.710104	0.564331	0.368716	-0.00869442	-79.7233
ENSMUSG00000027534	sorting nexin 16	NM_001127191,NM_029068	356	0.00947051	212	0.00723501	280	0.00930625	1	0.64102	0.440935	0.428042	-0.00869293	-79.7369
ENSMUSG00000090394		NM_001162896	241	0.00459295	169	0.00411772	173	0.00411085	1	0.660081	0.584584	0.369498	-0.00868499	-79.8098
ENSMUSG00000040363	BCL6 interacting corepressor	NM_175046,NM_175044,NM_001168321,NM_175045,NM_029510	3251	0.0130083	2160	0.0110468	2373	0.0118356	1	0.775441	0.66617	0.33282	-0.00867834	-79.871
ENSMUSG00000005958	Eph receptor B3	NM_010143	2440	0.0256544	1413	0.0189981	1835	0.0240558	1	0.670835	0.615233	0.35911	-0.00867817	-79.8725
ENSMUSG00000095325		NM_207245	156	0.0041715	85	0.00292288	110	0.00367641	1	0.556222	0.498882	0.417981	-0.00867719	-79.8815
ENSMUSG00000037075	ring finger protein 139	NM_175226	1045	0.0330487	765	0.0310539	789	0.0311858	1	0.729463	0.611418	0.352867	-0.00867627	-79.89
ENSMUSG00000038059	RIKEN cDNA 2010002N04 gene	NM_134133	460	0.0319341	357	0.0317855	377	0.0326961	1	0.807115	0.51363	0.375929	-0.00866701	-79.9754
ENSMUSG00000038533	core-binding factor, runt domain, alpha subunit 2, translocated to, 2 (human)	NM_009823,NM_172860	1451	0.00865696	1157	0.00883153	1222	0.00909277	1	0.772972	0.473709	0.396157	-0.00865971	-80.0428
ENSMUSG00000056418	cDNA sequence BC043934		57	0.00476544	29	0.00310052	50	0.00521144	1	0.759172	0.521362	0.37935	-0.00865926	-80.047
ENSMUSG00000004100	peter pan homolog (Drosophila)	NM_145610	2614	0.0581559	1795	0.0510594	2128	0.0590368	1	0.577867	0.592359	0.381353	-0.00865368	-80.0986
ENSMUSG00000067219	NIPA-like domain containing 1	NM_001081205	371	0.0122161	268	0.011274	211	0.00865795	1	0.649583	0.479403	0.411741	-0.00865285	-80.1062
ENSMUSG00000058638	zinc finger protein 110	NM_022981	1624	0.02778	1068	0.0234042	1263	0.0269725	1	0.644458	0.578823	0.375546	-0.00865137	-80.1199
ENSMUSG00000001300	ephrin B2	NM_010111	6885	0.191515	3863	0.137309	4950	0.171615	1	0.776448	0.582578	0.357468	-0.00864833	-80.1481
ENSMUSG00000020105	leucine-rich repeats and immunoglobulin-like domains 3	NM_177152	1105	0.0377633	625	0.0273454	708	0.0301886	1	0.899527	0.637961	0.329952	-0.00863504	-80.2715
ENSMUSG00000044617	zinc finger and BTB domain containing 39	NM_198035	1354	0.0314694	830	0.0246539	1163	0.033694	1	0.739524	0.59623	0.358753	-0.00862935	-80.3244
ENSMUSG00000091900			971	0.085847	275	0.0311706	674	0.0744017	1	0.664377	0.460488	0.419441	-0.00862726	-80.3439
ENSMUSG00000089536			5	0.00494949	4	0.00508061	6	0.00742738	1	0.703892	0.17841	0.664885	-0.0086207	-80.405
ENSMUSG00000095098		NM_198616	311	0.0702715	261	0.0756616	254	0.0717233	1	0.714114	0.658023	0.345016	-0.00861969	-80.4144
ENSMUSG00000032870	stromal membrane-associated GTPase-activating protein 2	NM_133716	685	0.0247132	500	0.0230943	582	0.0262039	1	0.83094	0.626562	0.340602	-0.00861647	-80.4445
ENSMUSG00000042419	nuclear factor of kappa light polypeptide gene enhancer in B-cells inhibitor-like 1	NM_010909	212	0.0139026	154	0.0129232	164	0.0134136	1	0.689722	0.622023	0.359061	-0.00860011	-80.5975
ENSMUSG00000061371	zinc finger protein 873	NM_001024626	421	0.0306879	231	0.02156	385	0.0350298	1	0.644899	0.667606	0.352589	-0.00859776	-80.6195
ENSMUSG00000042680	family with sequence similarity 59, member A	NM_001033445	511	0.0143377	374	0.0134231	441	0.0154314	1	0.835237	0.641379	0.337318	-0.00859559	-80.6398
ENSMUSG00000052779	ENSMUSG00000052779		77	0.017367	44	0.0126791	64	0.0179871	1	0.714091	0.672614	0.343317	-0.00858145	-80.7727
ENSMUSG00000069793	similar to putative protein; schlafen 9; similar to schlafen 9	NM_172796	3124	0.0410256	1949	0.0327561	2156	0.0353148	1	0.673341	0.551494	0.384895	-0.00857919	-80.794
ENSMUSG00000044768	DNA segment, Chr 1, ERATO Doi 622, expressed	NM_133825	329	0.00470031	233	0.00427272	239	0.00426422	1	0.814261	0.564293	0.36331	-0.00857117	-80.8696
ENSMUSG00000019647	sema domain, transmembrane domain (TM), and cytoplasmic domain, (semaphorin) 6A	NM_018744	1002	0.0040653	622	0.00323007	730	0.00369226	1	0.72271	0.64661	0.350774	-0.00855115	-81.0589
ENSMUSG00000035621	midnolin	NM_021565	4822	0.0634899	2891	0.0486688	4011	0.0658409	1	0.650989	0.613589	0.369736	-0.00854919	-81.0776
ENSMUSG00000052656	ring finger protein 103	NM_009543	503	0.00652204	282	0.00468117	416	0.00672929	1	0.851209	0.679647	0.328904	-0.00854194	-81.1464
ENSMUSG00000028718	Scl/Tal1 interrupting locus	NM_009185	1178	0.0109929	764	0.00913079	844	0.00982757	1	0.964898	0.60348	0.338424	-0.00853911	-81.1732
ENSMUSG00000007659	BCL2-like 1	NM_009743	1738	0.0181098	1252	0.0166925	1274	0.0165557	1	0.747111	0.564766	0.373042	-0.00853729	-81.1906
ENSMUSG00000042492	TBC1 domain family, member 10b	NM_144522	1609	0.0303661	1006	0.0242853	1218	0.0286675	1	0.73822	0.640645	0.352218	-0.00852078	-81.3478
ENSMUSG00000026999	predicted gene 4353; nucleoporin 35	NM_001190179,NM_027091	532	0.0120987	379	0.0110444	355	0.010077	1	0.702046	0.470897	0.416292	-0.0085166	-81.3877
ENSMUSG00000020922	LSM12 homolog (S. cerevisiae)	NM_172947	1405	0.0338586	1181	0.0364494	1080	0.0324723	1	0.647241	0.607826	0.374025	-0.00851508	-81.4023
ENSMUSG00000090035		NM_015737	390	0.0104869	259	0.008931	306	0.0102738	1	0.817463	0.615215	0.350761	-0.00851384	-81.4142
ENSMUSG00000050721	pleckstrin homology domain containing, family O member 2	NM_153119	187	0.00783935	133	0.00716246	147	0.00770153	1	0.749341	0.527191	0.387438	-0.00851071	-81.4441
ENSMUSG00000019947	similar to modulator recognition factor 2; AT rich interactive domain 5B (MRF1-like)	NM_023598	1251	0.0385193	784	0.0308605	1013	0.0388869	1	0.85731	0.605215	0.349711	-0.00850935	-81.4571
ENSMUSG00000022109	predicted gene 9434; mediator of RNA polymerase II transcription, subunit 4 homolog (yeast)	NM_026119	1352	0.143461	1198	0.162976	1062	0.140775	1	0.77584	0.698559	0.334228	-0.00850002	-81.5465
ENSMUSG00000026121	sema domain, immunoglobulin domain (Ig), transmembrane domain (TM) and short cytoplasmic domain, (semaphorin) 4C	NM_001126047	1139	0.00905148	750	0.00763078	1066	0.010573	1	0.829508	0.688631	0.331389	-0.00849346	-81.6095
ENSMUSG00000021408	receptor (TNFRSF)-interacting serine-threonine kinase 1	NM_009068	381	0.00449057	283	0.00428553	261	0.00384457	1	0.70634	0.595805	0.371134	-0.00848907	-81.6517
ENSMUSG00000020346	mannoside acetylglucosaminyltransferase 1	NM_010794,NM_001110150,NM_001110148,NM_001110149	832	0.00734711	544	0.00615234	740	0.00815923	1	0.723665	0.689953	0.34302	-0.00848502	-81.6907
ENSMUSG00000044641	par-6 (partitioning defective 6) homolog beta (C. elegans)	NM_021409	447	0.0181963	354	0.0184121	338	0.0171483	1	0.83216	0.491236	0.392943	-0.00847898	-81.7489
ENSMUSG00000026637	TNF receptor-associated factor 5		59	0.00413913	49	0.00441923	42	0.00368884	1	0.911955	0.658847	0.331721	-0.00847704	-81.7676
ENSMUSG00000005718	transcription factor AP4	NM_031182	1558	0.102182	1011	0.0847598	1267	0.103607	1	0.744741	0.571156	0.374983	-0.00847365	-81.8003
ENSMUSG00000019774	mitochondrial translational release factor 1-like	NM_175374	410	0.0148755	230	0.0106847	299	0.0135325	1	0.587853	0.670259	0.367464	-0.00846981	-81.8374
ENSMUSG00000079083	jerky homolog-like (mouse)	NM_001033181	552	0.0257858	332	0.0198592	433	0.0252421	1	0.642739	0.508107	0.412951	-0.00846642	-81.8701
ENSMUSG00000031931	ankyrin repeat domain 49	NM_019683	1751	0.137876	1248	0.125832	1244	0.12223	1	0.685887	0.533162	0.397473	-0.00845304	-81.9998
ENSMUSG00000024622	HMG box domain containing 3	NM_134134	1646	0.0447256	1148	0.0398919	1352	0.0458146	1	0.837232	0.5505	0.372175	-0.0084525	-82.005
ENSMUSG00000043881	kelch repeat and BTB (POZ) domain containing 7	NM_001024135	876	0.026711	446	0.0173877	758	0.0288181	1	0.719573	0.556085	0.38464	-0.00845168	-82.013
ENSMUSG00000049657	zinc finger and BTB domain containing 5; predicted gene 6766	NM_001163283,NM_001163284,NM_173399	1273	0.0127731	802	0.0102909	980	0.0122589	1	0.734127	0.606033	0.366864	-0.00844725	-82.0559
ENSMUSG00000048251	B-cell leukemia/lymphoma 11B	NM_021399,NM_001079883	10972	0.112202	6453	0.0843339	9222	0.117544	1	0.731715	0.587525	0.372961	-0.00844628	-82.0654
ENSMUSG00000079555	cDNA sequence BC023882	NM_146159	1114	0.0787882	752	0.0682266	820	0.0724544	1	0.588607	0.401186	0.477512	-0.00843384	-82.1864
ENSMUSG00000090015			283	0.00935579	147	0.00624662	211	0.0087237	1	0.674936	0.45009	0.435786	-0.00843201	-82.2043
ENSMUSG00000028106	regulation of nuclear pre-mRNA domain containing 2	NM_001081293	2237	0.03673	1220	0.0256107	1732	0.0354556	1	0.705782	0.550961	0.389581	-0.00843074	-82.2166
ENSMUSG00000090026			18	0.0032712	10	0.0023238	10	0.00226642	1	0.259853	0.216324	0.799256	-0.00842205	-82.3015
ENSMUSG00000079355	chemokine (C-C motif) receptor-like 1	NM_145700	92	0.00603645	73	0.00612201	78	0.00637965	1	0.724761	0.562816	0.383894	-0.0084144	-82.3763
ENSMUSG00000032913	leucine-rich repeats and immunoglobulin-like domains 2	NM_001025067	2364	0.0459856	1339	0.0333266	1702	0.0412922	1	0.673554	0.551764	0.395289	-0.00840795	-82.4395
ENSMUSG00000043831	LysM, putative peptidoglycan-binding, domain containing 4	NM_001191051,NM_175215	417	0.00913847	289	0.00811941	316	0.00864634	1	0.69875	0.542912	0.394992	-0.00840578	-82.4608
ENSMUSG00000023988	bystin-like	NM_016859	1540	0.055278	1280	0.0587303	1361	0.0609216	1	0.821741	0.535013	0.382837	-0.00839341	-82.5823
ENSMUSG00000037531	mitochondrial ribosomal protein L47	NM_029017	626	0.0222342	435	0.0198072	425	0.0188444	1	0.72383	0.530408	0.397039	-0.00839095	-82.6065
ENSMUSG00000044794	RIKEN cDNA 9330133O14 gene		368	0.0255685	220	0.0195405	302	0.0261511	1	0.737358	0.543909	0.390344	-0.00838974	-82.6184
ENSMUSG00000055228	RIKEN cDNA 8430426H19 gene	NM_178875	195	0.0253485	153	0.0255198	177	0.0287572	1	0.751011	0.413659	0.445838	-0.00838565	-82.6588
ENSMUSG00000020544	COX11 homolog, cytochrome c oxidase assembly protein (yeast)	NM_199008	373	0.0258763	250	0.0221765	286	0.0247413	1	0.548778	0.588127	0.404909	-0.00837786	-82.7356
ENSMUSG00000026942	TNF receptor-associated factor 2	NM_009422	1105	0.0164143	766	0.0145652	881	0.0163272	1	0.766518	0.556829	0.383105	-0.0083725	-82.7886
aENSMUSG00000031535	dickkopf homolog 4 (Xenopus laevis)	NM_145592	1297	0.137954	1036	0.140772	674	0.0893437	1	0.722472	0.594376	0.376336	-0.00837247	-82.7888
ENSMUSG00000022151	tetratricopeptide repeat domain 33	NM_026213	485	0.0107672	280	0.00796834	397	0.0110085	1	0.721501	0.585068	0.379742	-0.00836751	-82.8379
ENSMUSG00000057219	armadillo repeat containing 7	NM_177778	238	0.00725101	169	0.00658587	217	0.00824693	1	0.717711	0.554411	0.390912	-0.00836266	-82.886
ENSMUSG00000046572	zinc finger protein 518B	NM_001081144,NM_001177902	1385	0.0125943	927	0.0107877	1144	0.0129736	1	0.693568	0.504686	0.413435	-0.00835963	-82.916
ENSMUSG00000040616	transmembrane protein 51	NM_145402	501	0.0369738	350	0.0330165	331	0.0304494	1	0.779831	0.52121	0.395305	-0.00835599	-82.9522
ENSMUSG00000022351	squalene epoxidase	NM_009270	2879	0.0357314	2177	0.0346105	2175	0.0336935	1	0.792712	0.584572	0.371826	-0.00835454	-82.9665
ENSMUSG00000020491	RIKEN cDNA 2810021J22 gene; similar to KRAB-zinc finger protein 68	NM_172403	336	0.0108014	200	0.00824262	247	0.00991457	1	0.655034	0.569049	0.396046	-0.00834214	-83.0899
ENSMUSG00000045365	RNA binding motif protein 15B	NM_175402	2662	0.121899	1658	0.097067	2093	0.119478	1	0.743729	0.654499	0.358085	-0.00833617	-83.1494
ENSMUSG00000045817	zinc finger protein 36, C3H type-like 2	NM_001001806	4549	0.178141	3023	0.151283	3593	0.175368	1	0.779544	0.594127	0.371866	-0.00832899	-83.2211
ENSMUSG00000053286	RIKEN cDNA 1190005F20 gene	NM_026876	1001	0.0521303	656	0.0437108	829	0.0538473	1	0.776041	0.55441	0.385396	-0.00832887	-83.2222
ENSMUSG00000022718	DiGeorge syndrome critical region gene 8	NM_033324	2012	0.016567	1554	0.0163798	1550	0.0159228	1	0.642173	0.520809	0.417112	-0.00832578	-83.2531
ENSMUSG00000045671	sprouty-related, EVH1 domain containing 2	NM_033523	3096	0.0532759	1874	0.041218	2377	0.0509878	1	0.782728	0.659509	0.35282	-0.00832488	-83.2621
ENSMUSG00000053886	SH2 domain containing 4A	NM_028182	349	0.0178114	260	0.0169531	214	0.0136122	1	0.744206	0.488539	0.415272	-0.00832285	-83.2825
ENSMUSG00000091764		NM_001177527	47	0.00457094	28	0.00349501	34	0.0041266	1	0.57336	0.384957	0.499994	-0.00831448	-83.3663
ENSMUSG00000045757	zinc finger protein 764	NM_146203	226	0.00634932	104	0.00373834	193	0.00676358	1	0.543371	0.622836	0.398674	-0.00831008	-83.4104
ENSMUSG00000031488	RAB11 family interacting protein 1 (class I)	NM_029423,NM_001080813	693	0.00667162	361	0.00444098	486	0.00583137	1	0.702071	0.609557	0.378053	-0.00830897	-83.4216
ENSMUSG00000030600	leucine rich repeat and fibronectin type III domain containing 1	NM_030562,NM_001141921	441	0.0161242	228	0.0106537	350	0.0159548	1	0.795555	0.748631	0.330655	-0.00830867	-83.4246
ENSMUSG00000026698	phosphatidylinositol glycan anchor biosynthesis, class C	NM_001039045,NM_026078	711	0.0134843	503	0.0122429	518	0.0122742	1	0.823997	0.580576	0.372316	-0.00830652	-83.4462
ENSMUSG00000032640	similar to mKIAA0990 protein; chondroitin sulfate synthase 1	NM_001081163	1656	0.0548295	1109	0.0469874	1291	0.0533046	1	0.809945	0.544852	0.386156	-0.00830369	-83.4746
ENSMUSG00000051043	G protein-coupled receptor, family C, group 5, member C; similar to G protein-coupled receptor, family C, group 5, member C	NM_001110338,NM_001110337,NM_147217	1514	0.0176833	887	0.013238	1298	0.018897	1	0.798867	0.592953	0.371577	-0.00830133	-83.4983
ENSMUSG00000041025	intermediate filament family orphan 2	NM_001205173,NM_183148	1151	0.0122737	818	0.0111536	1084	0.0144135	1	0.790369	0.593891	0.372734	-0.00829354	-83.5768
ENSMUSG00000038323	RIKEN cDNA 1700066M21 gene	NM_028546	463	0.0211471	303	0.0177833	340	0.0194105	1	0.649708	0.428582	0.4609	-0.00829218	-83.5904
ENSMUSG00000028057	Ras-like without CAAX 1	NM_009069,NM_001163310	479	0.00669062	373	0.00669978	347	0.00606167	1	0.735693	0.676132	0.355972	-0.00828777	-83.635
ENSMUSG00000032643	four and a half LIM domains 3	NM_010213	125	0.00452756	65	0.00303462	115	0.0052267	1	0.720465	0.623143	0.372989	-0.00828356	-83.6775
ENSMUSG00000020639	profilin family, member 4	NM_028376	53	0.00364542	29	0.00255181	36	0.00308718	1	0.618119	0.621488	0.388101	-0.00828303	-83.6828
ENSMUSG00000020079	suppressor of var1, 3-like 1 (S. cerevisiae)	NM_181423	1406	0.0289047	1025	0.0269473	1190	0.030509	1	0.729369	0.577342	0.386477	-0.00828087	-83.7046
ENSMUSG00000062175	TGFB-induced factor homeobox 2; predicted gene, OTTMUSG00000007704; similar to TGFB-induced factor 2	NM_173396	1968	0.0273544	1338	0.0237724	1726	0.029909	1	0.786904	0.615916	0.367294	-0.00827827	-83.7309
ENSMUSG00000059689	zinc finger protein 637	NM_177684	1222	0.0169564	946	0.0168183	984	0.0170471	1	0.866276	0.612745	0.360416	-0.00826214	-83.8943
ENSMUSG00000005699	par-6 (partitioning defective 6,) homolog alpha (C. elegans)	NM_001047435,NM_001047436,NM_019695	138	0.00750724	137	0.00954921	143	0.00971732	1	0.950759	0.57802	0.362724	-0.00825911	-83.9252
ENSMUSG00000036282	N-acetyltransferase 12	NM_001081430	1601	0.0152759	791	0.00965467	1296	0.015421	1	0.699683	0.588448	0.388153	-0.00825886	-83.9277
ENSMUSG00000071636	RIMS binding protein 3	NM_001033338	159	0.00376647	71	0.00214828	144	0.00425115	1	0.691473	0.660999	0.367488	-0.00825587	-83.9581
ENSMUSG00000035828	proviral integration site 3	NM_145478	1107	0.0633349	836	0.0611595	848	0.0604848	1	0.817973	0.600302	0.369849	-0.00825431	-83.974
ENSMUSG00000042507	RIKEN cDNA C130039O16 gene	NM_001163501,NM_001163502	2638	0.0243357	1552	0.018296	1931	0.0222023	1	0.722233	0.587513	0.385718	-0.00825351	-83.9821
ENSMUSG00000036334	immunoglobulin superfamily, member 10	NM_001162884	264	0.00331366	182	0.00308031	199	0.00320138	1	0.687246	0.559636	0.400208	-0.00825251	-83.9922
ENSMUSG00000045237	RIKEN cDNA 1110012L19 gene; predicted gene 8512	NM_026787	467	0.0589879	344	0.0556566	368	0.0580203	1	0.794874	0.611661	0.369335	-0.0082491	-84.027
ENSMUSG00000021428	RIO kinase 1 (yeast)	NM_024242	1435	0.0723786	1016	0.0657365	1037	0.0653424	1	0.707169	0.523536	0.411106	-0.00824825	-84.0356
ENSMUSG00000022508	B-cell leukemia/lymphoma 6	NM_009744	557	0.0103371	327	0.007755	377	0.008721	1	0.619404	0.615614	0.391955	-0.00824714	-84.0469
ENSMUSG00000025971	RIKEN cDNA 9430016H08 gene	NM_001081181	427	0.0166575	341	0.0170258	334	0.0162536	1	0.723269	0.502402	0.418344	-0.00823252	-84.1962
ENSMUSG00000039967	zinc finger protein 292	NM_013889	3804	0.0263139	2426	0.0215053	2794	0.0241254	1	0.620314	0.505126	0.433642	-0.00823107	-84.2111
ENSMUSG00000053821	ENSMUSG00000053821		14	0.00445655	7	0.00284384	5	0.00197909	1	0.58307	0.616205	0.399029	-0.00822648	-84.2581
ENSMUSG00000014599	colony stimulating factor 1 (macrophage)	NM_001113529,NM_007778,NM_001113530	311	0.00309175	192	0.0024425	252	0.00312546	1	0.746765	0.579125	0.38711	-0.00822327	-84.2909
ENSMUSG00000044501	hypothetical protein LOC100044280; zinc finger protein 758	NM_145484	280	0.00361534	154	0.00255301	179	0.00288757	1	0.728293	0.453292	0.441324	-0.00820857	-84.4419
ENSMUSG00000041037	immunity-related GTPase family, Q	NM_153134	1411	0.0318287	756	0.0217959	987	0.027752	1	0.711617	0.629256	0.377177	-0.0082013	-84.5168
ENSMUSG00000046410	potassium inwardly-rectifying channel, subfamily K, member 6	NM_001033525	159	0.00536065	99	0.0042715	79	0.00331621	1	0.682911	0.558942	0.404352	-0.0082011	-84.5188
ENSMUSG00000034320	solute carrier family 26 (sulfate transporter), member 2	NM_007885	4765	0.0562512	3360	0.0506854	3791	0.0557798	1	0.781627	0.59336	0.379755	-0.00819555	-84.576
ENSMUSG00000045251	zinc finger protein 688	NM_026999	246	0.00401515	168	0.00350668	185	0.00376524	1	0.694435	0.540265	0.410125	-0.00819242	-84.6083
ENSMUSG00000036721	zinc finger and SCAN domain containing 12	NM_016684	400	0.0134167	280	0.0120302	290	0.0121399	1	0.714439	0.447809	0.447807	-0.00818509	-84.6842
ENSMUSG00000030424	RIKEN cDNA 9430025M13 gene; similar to zinc finger protein ZFP	NM_001243021	109	0.00793807	56	0.00523222	91	0.00828262	1	0.321864	0.501694	0.516455	-0.00818448	-84.6904
ENSMUSG00000071645	terminal uridylyl transferase 1, U6 snRNA-specific	NM_197993	1233	0.0621786	765	0.0493143	985	0.0619251	1	0.681156	0.583359	0.397398	-0.00817958	-84.7411
ENSMUSG00000027014	CWC22 spliceosome-associated protein homolog (S. cerevisiae)	NM_030560,NM_172667	983	0.0054171	1182	0.00833619	681	0.00468058	1	0.769989	0.627153	0.372505	-0.00816592	-84.8829
ENSMUSG00000033721	vav 3 oncogene	NM_020505,NM_146139	4956	0.0568947	3641	0.0534229	3107	0.0444587	1	0.783181	0.618248	0.373969	-0.00815945	-84.9502
ENSMUSG00000020283	peroxisomal biogenesis factor 13	NM_023651	1449	0.0367132	921	0.0298902	1063	0.0336079	1	0.710619	0.5728	0.398248	-0.00815678	-84.978
ENSMUSG00000055980	insulin receptor substrate 1	NM_010570	2335	0.0352753	1322	0.0255275	1545	0.0290902	1	0.705606	0.647985	0.375246	-0.00815423	-85.0046
ENSMUSG00000019564	AT rich interactive domain 3A (BRIGHT-like)	NM_007880	1440	0.0112317	753	0.00750957	1146	0.0111432	1	0.735952	0.58569	0.390991	-0.0081473	-85.0769
ENSMUSG00000030559	RAB38, member of RAS oncogene family	NM_028238	1867	0.175819	1578	0.18987	1258	0.147645	1	0.803907	0.597801	0.378682	-0.00814524	-85.0984
ENSMUSG00000089824		NM_029397,NM_170598	1358	0.0121325	865	0.00988267	1277	0.0142254	1	0.769446	0.540986	0.403214	-0.00813328	-85.2236
ENSMUSG00000041886	metastasis associated in colon cancer 1	NM_001163136	1021	0.0370149	573	0.0265385	663	0.0299554	1	0.726442	0.628652	0.379556	-0.0081317	-85.2402
ENSMUSG00000065746	U1b1 small nuclear RNA; U1b6 small nuclear RNA; U1b2 small nuclear RNA; U1a1 small nuclear RNA		32	0.0285287	26	0.0296237	32	0.0355469	1	0.987	0.471786	0.405944	-0.00812968	-85.2613
ENSMUSG00000025436	XRCC6 binding protein 1	NM_001159559,NM_026858	353	0.0246723	275	0.0246315	253	0.022076	1	0.702499	0.687599	0.366729	-0.00811863	-85.3773
ENSMUSG00000004070	heme oxygenase (decycling) 2	NM_001136066,NM_010443	999	0.0222488	741	0.0211685	752	0.0209228	1	0.752932	0.564561	0.398052	-0.0081141	-85.425
ENSMUSG00000003051	E74-like factor 3	NM_001163131,NM_007921	174	0.0120837	107	0.00949325	137	0.011857	1	0.753041	0.647677	0.371768	-0.00811159	-85.4515
ENSMUSG00000016477	E2F transcription factor 3	NM_010093	2219	0.0623959	1254	0.0450931	1734	0.0607958	1	0.751423	0.599238	0.386733	-0.0081112	-85.4556
ENSMUSG00000041645	DEAD (Asp-Glu-Ala-Asp) box polypeptide 24	NM_020494,NM_001159502	3207	0.0742986	2388	0.0707576	2580	0.0745458	1	0.784117	0.585009	0.387324	-0.0081102	-85.4661
ENSMUSG00000049300	protein arginine N-methyltransferase 6	NM_178891	1436	0.023158	960	0.0198079	1168	0.0234966	1	0.611549	0.59344	0.409304	-0.00810887	-85.4801
ENSMUSG00000047821	F-box and WD-40 domain protein 10; tripartite motif-containing 16	NM_053169	447	0.0051868	308	0.0045858	242	0.00350083	1	0.817511	0.440418	0.442133	-0.00810498	-85.5212
ENSMUSG00000042487	Leo1, Paf1/RNA polymerase II complex component, homolog (S. cerevisiae)	NM_001039522	1458	0.0922491	1159	0.0938152	1187	0.0936696	1	0.768112	0.670848	0.363885	-0.00810463	-85.5249
ENSMUSG00000046519	golgi phosphoprotein 3-like	NM_001177669,NM_001177670,NM_146133	910	0.00778118	596	0.0065427	631	0.00674272	1	0.733841	0.590884	0.392411	-0.00810082	-85.565
ENSMUSG00000046573	LYR motif containing 4	NM_201358	434	0.0395451	288	0.0336108	305	0.0346891	1	0.887327	0.716653	0.339988	-0.00809722	-85.6031
ENSMUSG00000030956	family with sequence similarity 53, member B	NM_175268,NM_212473	788	0.00398996	472	0.00305426	637	0.00402063	1	0.681068	0.594006	0.399377	-0.00809083	-85.6708
ENSMUSG00000046994	methionine-tRNA synthetase 2 (mitochondrial)	NM_175439	391	0.018732	227	0.0139071	335	0.0200189	1	0.568421	0.565526	0.428915	-0.00808075	-85.7775
ENSMUSG00000021326	tripartite motif-containing 27	NM_009054	3535	0.0880821	2357	0.0751124	2862	0.0889298	1	0.817404	0.656863	0.363775	-0.00807471	-85.8418
ENSMUSG00000022864	DNA segment, Chr 16, ERATO Doi 472, expressed	NM_001252438,NM_025967,NM_001252440,NM_001252439	1044	0.0272875	730	0.024393	791	0.0257738	1	0.724983	0.573057	0.401423	-0.00807319	-85.8579
ENSMUSG00000032477	cell division cycle 25 homolog A (S. pombe)	NM_007658	3781	0.144577	2446	0.119605	3121	0.14881	1	0.802915	0.59403	0.384418	-0.00807183	-85.8724
ENSMUSG00000074918	similar to F32B6.11		1372	0.0621248	905	0.0523705	1196	0.0675095	1	0.724669	0.55088	0.409887	-0.00806668	-85.9271
ENSMUSG00000087912			9	0.015904	7	0.015853	6	0.0132211	1	0.259976	0.617112	0.500618	-0.00806384	-85.9574
ENSMUSG00000041801	pleckstrin homology-like domain, family A, member 3	NM_013750	1045	0.07217	795	0.0701845	860	0.0740558	1	0.774595	0.578593	0.393581	-0.00806285	-85.968
ENSMUSG00000051256	jagunal homolog 1 (Drosophila)	NM_026365,NM_001205025,NM_001243739	1065	0.122462	766	0.112763	830	0.119111	1	0.754778	0.572536	0.398235	-0.00806277	-85.9689
ENSMUSG00000091865			25	0.00268598	19	0.00260755	34	0.00455218	1	0.748703	0.873957	0.323105	-0.00806027	-85.9955
ENSMUSG00000020961	stonin 2	NM_175367	1880	0.0230166	1082	0.0169233	1410	0.021514	1	0.688217	0.63039	0.388799	-0.00805596	-86.0416
ENSMUSG00000033728	leucine rich repeat containing 14	NM_145471	1302	0.00807924	874	0.00693722	994	0.00769041	1	0.713233	0.632597	0.384705	-0.0080554	-86.0475
ENSMUSG00000071723	G1 to S phase transition 2	NM_008179	215	0.00672498	157	0.00628249	196	0.00764794	1	0.783365	0.582989	0.391896	-0.00804821	-86.1244
ENSMUSG00000037029	similar to zinc finger protein 146; zinc finger protein 146	NM_011980	3976	0.212817	2690	0.184572	2847	0.190314	1	0.772243	0.669881	0.366917	-0.00804801	-86.1265
ENSMUSG00000032977	RIKEN cDNA 1810008A18 gene	NM_133998	1543	0.0879327	1112	0.0810671	1189	0.0845063	1	0.798173	0.529013	0.409643	-0.0080457	-86.1513
ENSMUSG00000033751	growth arrest and DNA-damage-inducible, gamma interacting protein 1	NM_183358	286	0.0158362	224	0.0158644	218	0.0150528	1	0.830305	0.72027	0.347709	-0.00804408	-86.1686
ENSMUSG00000090086			462	0.00962296	378	0.0100658	704	0.0182781	1	0.796799	0.795067	0.334493	-0.00804185	-86.1925
ENSMUSG00000028933	X-ray repair complementing defective repair in Chinese hamster cells 2	NM_020570	777	0.0169117	484	0.0134907	602	0.0163507	1	0.686821	0.558343	0.414752	-0.00803419	-86.2747
ENSMUSG00000055415	ATPase, class V, type 10B	NM_176999	307	0.00365598	221	0.00336324	190	0.00281978	1	0.762211	0.603838	0.38883	-0.00802997	-86.3201
ENSMUSG00000070407	heparan sulfate (glucosamine) 3-O-sulfotransferase 3B1	NM_018805	654	0.0183828	465	0.0167172	437	0.0153114	1	0.842379	0.606037	0.379011	-0.00802208	-86.4049
ENSMUSG00000038582	PTC7 protein phosphatase homolog (S. cerevisiae)	NM_177242	1122	0.0225679	661	0.017	875	0.0219431	1	0.781877	0.590273	0.391512	-0.00801802	-86.4487
ENSMUSG00000036819	jumonji domain containing 4	NM_001205068,NM_178659	1726	0.0135772	1059	0.0106552	1326	0.0130073	1	0.691121	0.550237	0.418565	-0.0080126	-86.5071
ENSMUSG00000032567	asteroid homolog 1 (Drosophila)	NM_001164828,NM_025651	407	0.00554006	294	0.00512442	276	0.00468695	1	0.643889	0.529497	0.43438	-0.00801147	-86.5194
ENSMUSG00000026482	ral guanine nucleotide dissociation stimulator,-like 1	NM_016846	285	0.00260272	189	0.00223331	281	0.00323269	1	0.870632	0.736943	0.341502	-0.00801053	-86.5295
ENSMUSG00000031728	zinc finger protein 821	NM_001167946,NM_029468	1116	0.0727177	817	0.0680849	887	0.0720632	1	0.675505	0.579352	0.410692	-0.00800577	-86.581
ENSMUSG00000038612	similar to myeloid cell leukemia sequence 1; myeloid cell leukemia sequence 1	NM_008562	3847	0.122188	2653	0.107956	3080	0.122103	1	0.776882	0.651322	0.374047	-0.0080055	-86.5839
ENSMUSG00000094942		NM_001162910	114	0.00939018	74	0.00780316	95	0.00976681	1	0.822052	0.47683	0.431104	-0.00800439	-86.5958
ENSMUSG00000040289	hairy/enhancer-of-split related with YRPW motif 1	NM_010423	35	0.00211023	33	0.0026171	39	0.00299869	1	0.659333	0.678717	0.382175	-0.00799863	-86.6582
ENSMUSG00000044390	tigger transposable element derived 3	NM_198634	81	0.00527797	55	0.00459319	80	0.00651011	1	0.576989	0.497	0.461942	-0.00799607	-86.686
ENSMUSG00000058600	predicted gene 4091; predicted gene 9703; predicted gene 12191; predicted gene 7429; similar to ribosomal protein L30; predicted gene 4483; ribosomal protein L30; predicted gene 2648; predicted gene 8808; predicted gene 6570; predicted gene 6109; ribosomal protein L30, pseudogene 2	NM_001163485,NM_009083	1063	0.0281244	9993	0.338746	875	0.028908	1	0.332503	1.15396	0.34805	-0.0079942	-86.7063
ENSMUSG00000027115	kinesin family member 18A	NM_139303	1204	0.00958897	711	0.00726042	798	0.00793695	1	0.844838	0.593842	0.384373	-0.00799279	-86.7215
ENSMUSG00000095115		NM_001033380	334	0.00657958	233	0.00595077	283	0.0070038	1	0.792926	0.649972	0.373294	-0.00799244	-86.7253
ENSMUSG00000028653	tRNA isopentenyltransferase 1	NM_025873	1215	0.0370631	770	0.0300498	920	0.035005	1	0.544008	0.540034	0.450422	-0.00798622	-86.7929
ENSMUSG00000075588	homeo box B2	NM_134032	182	0.00761834	152	0.00813004	165	0.00860915	1	0.578488	0.431938	0.496174	-0.00798349	-86.8226
ENSMUSG00000045210	valosin containing protein (p97)/p47 complex interacting protein 1	NM_173443	1343	0.0190041	786	0.0142315	1045	0.018442	1	0.65117	0.530708	0.435646	-0.0079679	-86.9925
ENSMUSG00000022412	Smith-Magenis syndrome chromosome region, candidate 7-like (human)	NM_178719	1573	0.0279136	975	0.0221215	1247	0.0275881	1	0.673329	0.552862	0.423379	-0.00796628	-87.0101
ENSMUSG00000028948	nucleolar protein 9	NM_001159599,NM_028727	2827	0.0278005	1838	0.023108	2363	0.0289718	1	0.784288	0.639972	0.378865	-0.00796499	-87.0242
ENSMUSG00000067928	zinc finger protein 760; hypothetical protein LOC100044275	NM_001008501	987	0.0323202	538	0.0225854	827	0.033809	1	0.717744	0.624883	0.392136	-0.00796288	-87.0473
ENSMUSG00000059824	D site albumin promoter binding protein	NM_016974	221	0.00505691	159	0.00465172	184	0.00524948	1	0.85754	0.802847	0.331056	-0.00795992	-87.0797
ENSMUSG00000028703	leucine rich repeat containing 41	NM_153521	1525	0.0399654	1151	0.0386414	1141	0.0373209	1	0.80271	0.600648	0.389391	-0.00795546	-87.1285
ENSMUSG00000050605	zinc finger protein 61	NM_009561	602	0.00918979	412	0.00805937	496	0.00945244	1	0.735825	0.581197	0.404593	-0.0079549	-87.1346
ENSMUSG00000022538	large subunit GTPase 1 homolog (S. cerevisiae)	NM_178069	2418	0.0249272	1805	0.0238199	1886	0.0242595	1	0.702584	0.577458	0.410696	-0.00795371	-87.1477
ENSMUSG00000019797	RIKEN cDNA 1700021F05 gene	NM_026411	845	0.0466537	646	0.045686	652	0.0449367	1	0.759098	0.656703	0.378012	-0.00794919	-87.1972
ENSMUSG00000053128	hypothetical protein LOC100048200; ring finger protein 26; predicted gene 9008	NM_153762	1478	0.0207382	931	0.0167011	1215	0.021259	1	0.81611	0.679447	0.365151	-0.00794592	-87.233
ENSMUSG00000023915	tumor necrosis factor receptor superfamily, member 21	NM_178589	1087	0.0414593	701	0.0341814	908	0.0431849	1	0.807786	0.582375	0.395583	-0.00794337	-87.2611
ENSMUSG00000042787	endo/exonuclease (5'-3'), endonuclease G-like	NM_172456,NM_001172136	1224	0.0263551	786	0.0216397	1036	0.0278109	1	0.794756	0.55089	0.40855	-0.00794084	-87.289
ENSMUSG00000047514	testis-specific protein, Y-encoded-like 1	NM_009433	1166	0.0595911	706	0.0461944	975	0.0621861	1	0.738839	0.625169	0.390748	-0.00793796	-87.3206
ENSMUSG00000039960	ras homolog gene family, member U	NM_133955	1053	0.0350071	738	0.0313956	718	0.0297569	1	0.739468	0.560832	0.41282	-0.00793248	-87.3809
ENSMUSG00000020561	predicted gene 8670; TWIST neighbor	NM_172253	693	0.0411	486	0.03696	538	0.0398458	1	0.716116	0.589039	0.406692	-0.0079226	-87.4899
ENSMUSG00000048787	DCN1, defective in cullin neddylation 1, domain containing 3 (S. cerevisiae)	NM_001163703,NM_173408	467	0.00578088	252	0.00399285	373	0.00576124	1	0.774008	0.614556	0.390569	-0.0079214	-87.5031
ENSMUSG00000006191	CDK5 regulatory subunit associated protein 1-like 1	NM_144536	528	0.0035926	375	0.00327468	410	0.00348792	1	0.730501	0.556705	0.416546	-0.00791825	-87.538
ENSMUSG00000043998	mannoside acetylglucosaminyltransferase 2	NM_146035	1492	0.0785509	1089	0.0734925	1147	0.0754063	1	0.709847	0.606723	0.40255	-0.00790764	-87.6553
ENSMUSG00000029551	proteasome (prosome, macropain) assembly chaperone 3	NM_025604	747	0.123138	596	0.12582	604	0.12427	1	0.78836	0.658431	0.37701	-0.00789766	-87.7661
ENSMUSG00000020973	RIKEN cDNA 1110034A24 gene	NM_027269	1005	0.0409401	755	0.0393448	815	0.0414084	1	0.67109	0.599142	0.41165	-0.00789474	-87.7986
ENSMUSG00000033434	GTP binding protein 6 (putative)	NM_145147	491	0.00815	297	0.00630313	408	0.00844399	1	0.502153	0.606124	0.440216	-0.0078923	-87.8257
ENSMUSG00000066235	expressed sequence C85492	NM_153540	390	0.0227401	265	0.0197619	332	0.024144	1	0.866826	0.614399	0.38187	-0.00788546	-87.9019
ENSMUSG00000064918	ENSMUSG00000064514; ENSMUSG00000064918; ENSMUSG00000065752		18	0.035322	19	0.0479197	15	0.0368606	1	0.715946	0.455126	0.465559	-0.00788346	-87.9242
ENSMUSG00000062861	zinc finger protein 28; predicted gene 3203	NM_175247	128	0.00423204	110	0.00468657	130	0.00539048	1	0.741356	0.612983	0.397809	-0.00788134	-87.9478
ENSMUSG00000021385	inositol 1,3,4,5,6-pentakisphosphate 2-kinase	NM_199056	536	0.0267163	390	0.0249106	340	0.0211456	1	0.760148	0.480139	0.446736	-0.00788056	-87.9566
ENSMUSG00000015748	PRP3 pre-mRNA processing factor 3 homolog (yeast)	NM_027541	2362	0.0248938	1659	0.0223852	1799	0.0236594	1	0.650296	0.5841	0.421193	-0.00787992	-87.9638
ENSMUSG00000028187	brix domain containing 5	NM_027332,NM_027371	1180	0.129616	787	0.110756	775	0.106228	1	0.639656	0.55035	0.435744	-0.00787941	-87.9694
ENSMUSG00000026248	mitochondrial ribosomal protein L44	NM_001081210	1114	0.108326	968	0.120352	783	0.094936	1	0.726649	0.64214	0.391595	-0.00786559	-88.124
ENSMUSG00000044991	RIKEN cDNA 1110034G24 gene	NM_028637	238	0.0082433	173	0.00768177	184	0.00796017	1	0.78747	0.620037	0.390831	-0.00786159	-88.1688
ENSMUSG00000022020	NMDA receptor regulated 1-like	NM_025832	1367	0.0169355	852	0.0135095	1104	0.0170635	1	0.587022	0.519927	0.459478	-0.0078595	-88.1923
ENSMUSG00000021835	bone morphogenetic protein 4	NM_007554	124	0.00400276	81	0.00337779	99	0.00400668	1	0.816318	0.567393	0.406513	-0.00783638	-88.4525
ENSMUSG00000032109	NLR family member X1	NM_178420,NM_001163743,NM_001163742	303	0.00383545	181	0.00292807	261	0.00411919	1	0.745034	0.82901	0.344238	-0.00783343	-88.4858
ENSMUSG00000021265	solute carrier family 25 (mitochondrial carrier, palmitoylcarnitine transporter), member 29	NM_181328	251	0.010823	160	0.00881935	216	0.0116119	1	0.740682	0.739247	0.365112	-0.00783275	-88.4935
ENSMUSG00000045980	transmembrane protein 104	NM_001033393	351	0.00384196	226	0.00316223	266	0.00362934	1	0.70659	0.560976	0.424198	-0.00783124	-88.5105
ENSMUSG00000020780	signal recognition particle 68	NM_146032	3452	0.0634787	2615	0.0615857	2754	0.0632103	1	0.771324	0.60692	0.399411	-0.00782448	-88.587
ENSMUSG00000081984	DnaJ (Hsp40) homolog, subfamily B, member 3	NM_008299	117	0.0158888	77	0.0133727	89	0.0150745	1	0.689833	0.663981	0.392728	-0.00782358	-88.5971
ENSMUSG00000002409	dual-specificity tyrosine-(Y)-phosphorylation regulated kinase 1b	NM_010092,NM_001037957	543	0.00819216	267	0.00514694	398	0.00748313	1	0.555211	0.677418	0.41115	-0.00781353	-88.7111
ENSMUSG00000055491	peroxisome proliferative activated receptor, gamma, coactivator-related 1	NM_001081214	4237	0.0270228	2350	0.0191582	3203	0.0254649	1	0.73744	0.715432	0.37278	-0.0078117	-88.7319
ENSMUSG00000077493	ENSMUSG00000077637; ENSMUSG00000077493		24	0.0359363	17	0.0325996	22	0.0411243	1	0.340182	0.421113	0.589904	-0.0078082	-88.7717
ENSMUSG00000030930	carbohydrate (N-acetylgalactosamine 4-sulfate 6-O) sulfotransferase 15	NM_029935	2815	0.038195	1884	0.0326653	2800	0.0473574	1	0.861187	0.637794	0.380094	-0.00780678	-88.7878
ENSMUSG00000046826	transmembrane protein 162	NM_175240	74	0.00317031	50	0.0027369	47	0.00250936	1	0.869576	0.56292	0.403716	-0.00780501	-88.808
ENSMUSG00000030064	FERM domain containing 4B	NM_145148	2414	0.0123616	1857	0.0121611	1924	0.0122858	1	0.782513	0.550767	0.419932	-0.00779172	-88.9594
ENSMUSG00000047539	F-box protein 28	NM_175127	1630	0.0457869	1004	0.0360978	1153	0.0404024	1	0.742863	0.621474	0.400887	-0.00778551	-89.0304
ENSMUSG00000082185	ENSMUSG00000082185		36	0.00681841	13	0.00315729	34	0.00804959	1	0.812934	0.494034	0.439815	-0.00778256	-89.0642
ENSMUSG00000036449	lipocalin 8	NM_033145	11	0.00236183	9	0.00246867	15	0.00401317	1	1.59525	0.96251	0.266339	-0.00777989	-89.0947
ENSMUSG00000024774	ankyrin repeat domain 22	NM_024204	798	0.0293934	620	0.0291742	525	0.0240996	1	0.813611	0.674144	0.37662	-0.00777932	-89.1013
ENSMUSG00000063535	RIKEN cDNA 2810409K11 gene	NM_029584	90	0.00410985	57	0.00333138	74	0.00421526	1	0.520075	0.506169	0.486117	-0.00777901	-89.1048
ENSMUSG00000028086	F-box and WD-40 domain protein 7	NM_080428,NM_001177773,NM_001177774	1042	0.00771043	752	0.00711785	856	0.00789811	1	0.817116	0.618032	0.393033	-0.00777754	-89.1217
ENSMUSG00000022526	zinc finger protein 251	NM_001007568	974	0.038446	661	0.033384	776	0.0381939	1	0.555986	0.553402	0.457515	-0.00777481	-89.1529
ENSMUSG00000033099	nucleolar protein 12	NM_133800	788	0.0168382	559	0.0152972	613	0.0163504	1	0.641044	0.567206	0.436162	-0.00777411	-89.1609
ENSMUSG00000021070	bradykinin receptor, beta 2	NM_009747	317	0.0261333	177	0.0186419	226	0.0232184	1	0.856171	0.530085	0.419826	-0.00777204	-89.1848
ENSMUSG00000036206	SH3-domain binding protein 4	NM_133816	1019	0.0262281	694	0.0229241	651	0.0209234	1	0.767558	0.59601	0.407151	-0.00776797	-89.2314
ENSMUSG00000024558	mitogen-activated protein kinase 4	NM_172632	1216	0.012599	790	0.0104568	1103	0.0142425	1	0.831162	0.692611	0.370289	-0.00776729	-89.2392
ENSMUSG00000041040	hypothetical protein LOC100045775; family with sequence similarity 117, member B	NM_001037725	1350	0.0313835	789	0.0234542	966	0.0279955	1	0.829119	0.568002	0.409289	-0.00776506	-89.2649
ENSMUSG00000012640	zinc finger protein 715	NM_027264	795	0.00702236	439	0.00497893	613	0.00676916	1	0.590843	0.570662	0.44497	-0.00775733	-89.3539
ENSMUSG00000051306	ubiquitin specific peptidase 42	NM_029749	1476	0.0178858	1000	0.0154938	1250	0.0188851	1	0.76897	0.607736	0.404003	-0.00775248	-89.4098
ENSMUSG00000056952	TatD DNase domain containing 2	NM_001033463	1996	0.0397619	1478	0.0376644	1441	0.035793	1	0.678867	0.601863	0.419025	-0.00774933	-89.446
ENSMUSG00000030019	F-box and leucine-rich repeat protein 14	NM_133940	1777	0.0581808	1242	0.0519838	1460	0.059593	1	0.80946	0.622103	0.39452	-0.00774767	-89.4652
ENSMUSG00000032015	POU domain, class 2, transcription factor 3	NM_011139	1382	0.028193	959	0.0249927	671	0.0170596	1	0.786387	0.736946	0.3661	-0.00773045	-89.6645
ENSMUSG00000067424	zinc finger protein 563	NM_001024950	180	0.00799477	70	0.00398438	177	0.00982363	1	0.513674	0.968453	0.355321	-0.00772891	-89.6823
ENSMUSG00000020893	period homolog 1 (Drosophila)	NM_001159367,NM_011065	657	0.00437483	350	0.00297971	541	0.00449226	1	0.663231	0.817346	0.363053	-0.00772516	-89.726
ENSMUSG00000021318	GLI-Kruppel family member GLI3	NM_008130	1404	0.0143052	737	0.00961059	1015	0.012895	1	0.72919	0.686146	0.386964	-0.00772515	-89.726
ENSMUSG00000038611	PHD and ring finger domains 1	NM_001081118	4986	0.029123	2901	0.0216571	3942	0.0287033	1	0.690506	0.651021	0.40299	-0.00772085	-89.7761
ENSMUSG00000032551	RIKEN cDNA 1110059G10 gene	NM_025419	409	0.0137879	338	0.0146215	359	0.0151294	1	0.885335	0.617475	0.389352	-0.00771287	-89.869
ENSMUSG00000046311	zinc finger protein 62	NM_009562,NM_001024846	2202	0.0128284	1195	0.00892184	1711	0.0124433	1	0.72779	0.548626	0.433939	-0.00771083	-89.8927
ENSMUSG00000054945	ENSMUSG00000054945		47	0.00506186	38	0.00522971	56	0.00751436	1	0.746057	0.607404	0.410095	-0.00770721	-89.9349
ENSMUSG00000037992	retinoic acid receptor, alpha	NM_001177303,NM_001177302,NM_009024,NM_001176528	1286	0.0116615	781	0.00905759	1052	0.0118956	1	0.729209	0.747662	0.371999	-0.00770296	-89.9845
ENSMUSG00000020526	zinc finger, HIT type 3	NM_001005223	482	0.0178647	368	0.0174763	396	0.0183295	1	0.794443	0.586757	0.411083	-0.00770198	-89.996
ENSMUSG00000060708	cappuccino	NM_133724	274	0.0289287	183	0.0247355	191	0.0251627	1	0.648743	0.519266	0.460166	-0.00769535	-90.0735
ENSMUSG00000026235	Eph receptor A4	NM_007936	820	0.0177993	566	0.0157918	427	0.011541	1	0.826716	0.585685	0.407969	-0.00769285	-90.1028
ENSMUSG00000051124	GTPase, IMAP family member 9	NM_174960	206	0.0138655	143	0.0123537	156	0.0131203	1	0.562815	0.498265	0.487099	-0.0076908	-90.1268
ENSMUSG00000022248	RAD1 homolog (S. pombe)	NM_011232	600	0.00661571	386	0.00545013	541	0.00744616	1	0.823442	0.664164	0.383916	-0.00768578	-90.1856
ENSMUSG00000085505			14	0.00466468	6	0.00255347	6	0.00249051	1	0.918115	0.841389	0.33207	-0.00768328	-90.215
ENSMUSG00000090873			24	0.00771142	20	0.00824333	27	0.0108511	1	0.586127	0.503844	0.480251	-0.00768092	-90.2427
ENSMUSG00000064797	ENSMUSG00000064797		151	0.285485	71	0.171708	118	0.278267	1	0.751312	0.649954	0.397645	-0.00767686	-90.2904
ENSMUSG00000041346	WD repeat containing, antisense to TP53	NM_144824	753	0.028225	522	0.0250242	561	0.0262188	1	0.589944	0.514331	0.475257	-0.00767159	-90.3525
ENSMUSG00000024750	similar to zinc finger protein ZNF216; zinc finger, AN1-type domain 5	NM_009551	2076	0.0303327	1255	0.0234786	1682	0.0306644	1	0.737393	0.685706	0.38938	-0.00766991	-90.3723
ENSMUSG00000001627	interferon-related developmental regulator 1	NM_013562	951	0.0122076	627	0.0103073	724	0.0115973	1	0.654352	0.523572	0.459169	-0.00766923	-90.3803
ENSMUSG00000021891	methyltransferase like 6	NM_025907	1377	0.0779819	897	0.0651304	1024	0.0724069	1	0.694217	0.613532	0.418176	-0.00766576	-90.4212
ENSMUSG00000025962	FAST kinase domains 2	NM_172422	1561	0.0197529	1080	0.0175078	1112	0.0175606	1	0.718587	0.520338	0.450211	-0.00766536	-90.4259
ENSMUSG00000068479	similar to microfibrillar-associated protein 1A; microfibrillar-associated protein 1A; microfibrillar-associated protein 1B	NM_026220	719	0.0236291	401	0.0168817	504	0.0206634	1	0.684318	0.586243	0.429522	-0.00766303	-90.4535
ENSMUSG00000042719	RIKEN cDNA C330023M02 gene	NM_172722	2561	0.0219806	1685	0.0185035	1741	0.0186354	1	0.667313	0.625469	0.418563	-0.00766144	-90.4721
ENSMUSG00000039842	microcephaly, primary autosomal recessive 1	NM_173189	1270	0.0116894	847	0.00996712	952	0.010924	1	0.735743	0.621297	0.410007	-0.00765887	-90.5026
ENSMUSG00000048222	similar to microfibrillar-associated protein 1A; microfibrillar-associated protein 1A; microfibrillar-associated protein 1B	NM_001081975	200	0.00813467	124	0.00651831	561	0.0287743	1	2.96571	0.661136	0.280596	-0.00765687	-90.5262
ENSMUSG00000016520	ligand of numb-protein X 2	NM_080795	858	0.0226123	512	0.0172556	651	0.0213963	1	0.672864	0.633108	0.415534	-0.00765588	-90.5379
ENSMUSG00000039220	protein phosphatase 1, regulatory subunit 10	NM_175934,NM_001163818	2131	0.0237497	1371	0.0195311	1584	0.0220098	1	0.771703	0.735656	0.37251	-0.00765573	-90.5397
ENSMUSG00000073062	zinc finger, X-linked, duplicated B	NM_001081473	168	0.00412425	365	0.0114612	164	0.00502107	1	1.05807	0.592582	0.383672	-0.00765389	-90.5614
ENSMUSG00000042354	guanine nucleotide binding protein-like 3 (nucleolar)	NM_153547	5972	0.440804	3928	0.371212	4095	0.377173	1	0.647208	0.711171	0.396068	-0.00765309	-90.5709
ENSMUSG00000088308			6	0.00623369	4	0.00531126	4	0.0051595	1	0.194494	0.36032	0.751635	-0.00765222	-90.5812
ENSMUSG00000030965	family with sequence similarity 175, member B	NM_198017	1218	0.0122114	726	0.00934603	878	0.0110023	1	0.757412	0.670047	0.393729	-0.00763021	-90.8425
ENSMUSG00000079067	ENSMUSG00000079067		48	0.0237771	5	0.00317642	37	0.0228909	1	0.68252	0.285362	0.619633	-0.00762614	-90.891
ENSMUSG00000055900	transmembrane protein 69	NM_177670	410	0.0160765	256	0.0128431	321	0.0156933	1	0.793313	0.521126	0.441934	-0.00762134	-90.9482
ENSMUSG00000065637	ENSMUSG00000065637		40	0.041514	19	0.025218	39	0.0504849	1	0.350828	0.53046	0.537286	-0.00761965	-90.9684
ENSMUSG00000006235	erythropoietin receptor	NM_010149	73	0.00550958	61	0.00590627	63	0.00594254	1	0.737139	0.624463	0.411339	-0.00761914	-90.9745
ENSMUSG00000022554	brain protein 16	NM_021555	1032	0.0729774	712	0.0643733	961	0.0847426	1	0.696108	0.65037	0.409297	-0.00761259	-91.0528
ENSMUSG00000053935	ENSMUSG00000053935		767	0.0526566	437	0.0383576	603	0.0516126	1	0.684595	0.602277	0.427137	-0.00761208	-91.0588
ENSMUSG00000074037	melanocortin 1 receptor	NM_008559	99	0.00373063	70	0.00337593	82	0.0038544	1	0.945896	0.803515	0.34112	-0.00761147	-91.0661
ENSMUSG00000021650	pentatricopeptide repeat domain 2	NM_026873	863	0.0712527	667	0.0706784	620	0.0639633	1	0.795654	0.611128	0.408978	-0.00760295	-91.1682
ENSMUSG00000047719	UbiA prenyltransferase domain containing 1	NM_027873	445	0.0172231	264	0.0130725	298	0.0143802	1	0.593521	0.56215	0.459315	-0.0075964	-91.2468
ENSMUSG00000088119			4	0.00585393	2	0.0037462	6	0.0109871	1	0.585156	1.08492	0.331854	-0.0075954	-91.2588
ENSMUSG00000026039	shugoshin-like 2 (S. pombe)	NM_199007,NM_001177867	590	0.0164587	359	0.0128454	422	0.014701	1	0.835251	0.657004	0.390256	-0.0075936	-91.2805
ENSMUSG00000034889	RIKEN cDNA 2510012J08 gene	NM_027381	1942	0.0987513	1171	0.0761182	1536	0.0973887	1	0.703276	0.685273	0.399668	-0.00758153	-91.4258
ENSMUSG00000045098	suppressor of variegation 4-20 homolog 1 (Drosophila)	NM_001167884,NM_001167887,NM_001167886,NM_001167888,NM_144871,NM_001167889,NM_001167885	2954	0.00860274	1985	0.00739368	2388	0.00867212	1	0.801253	0.664874	0.39286	-0.00757952	-91.45
ENSMUSG00000038880	mitochondrial ribosomal protein S34	NM_023260	197	0.00737232	175	0.00837165	172	0.00802516	1	0.75975	0.720452	0.382862	-0.00757277	-91.5315
ENSMUSG00000003038	high mobility group nucleosomal binding domain 4; predicted gene 7931; predicted gene 10282; predicted gene 3338; high mobility group nucleosomal binding domain 2; predicted gene 6594; predicted gene 6750; predicted gene 10182; predicted gene 6724; predicted gene 4248; predicted gene 9525; predicted gene 15296; similar to Hmgn2 protein; predicted gene 7125; hypothetical protein LOC638323; predict…	NM_016957	342	0.00425343	494	0.00786649	324	0.00503011	1	0.482071	0.656842	0.449623	-0.00756774	-91.5924
ENSMUSG00000048486	fat storage-inducing transmembrane protein 2	NM_173397	527	0.0183458	328	0.0145985	437	0.0189693	1	0.842951	0.630234	0.399493	-0.00756256	-91.6551
ENSMUSG00000049164	zinc finger protein 518	NM_028319	1378	0.0277728	865	0.022337	1062	0.0267155	1	0.696742	0.559797	0.445	-0.00755622	-91.732
ENSMUSG00000030929	exonuclease domain containing 1	NM_027698	795	0.00603043	506	0.00492097	553	0.00523768	1	0.680297	0.556145	0.449433	-0.00755199	-91.7834
ENSMUSG00000026036	Ngg1 interacting factor 3-like 1 (S. pombe)	NM_022988	1435	0.0222635	985	0.0195832	964	0.0186666	1	0.68907	0.595885	0.432978	-0.00754936	-91.8154
ENSMUSG00000038679	trichorhinophalangeal syndrome I (human); similar to Trps1 protein	NM_032000	517	0.0048767	271	0.00327052	470	0.00553091	1	0.739515	0.64883	0.407753	-0.0075481	-91.8307
ENSMUSG00000052751	replication initiator 1	NM_001079904,NM_001079901,NM_001079905,NM_175099,NM_001079902,NM_001079903	555	0.00580581	356	0.00476095	457	0.00595918	1	0.70826	0.554983	0.445832	-0.00754577	-91.859
ENSMUSG00000045180	shroom family member 2	NM_172441	1115	0.0062219	718	0.00512705	859	0.00597832	1	0.761213	0.595364	0.422808	-0.007545	-91.8684
ENSMUSG00000071072	predicted gene 9769; prostaglandin E synthase 3 (cytosolic); similar to Sid3177p; predicted gene 11893	NM_019766	4213	0.14666	3675	0.163748	3052	0.132526	1	0.731424	0.592441	0.428102	-0.00754499	-91.8685
ENSMUSG00000082530	ENSMUSG00000082530		265	0.099491	18	0.00865762	219	0.102639	1	0.860861	0.437951	0.478097	-0.00754426	-91.8774
ENSMUSG00000081151	ENSMUSG00000081151		108	0.0331086	5	0.00196626	71	0.0271748	1	0.943942	0.287727	0.576958	-0.00753829	-91.9502
ENSMUSG00000049800	SERTA domain containing 2	NM_001038625,NM_021372	2028	0.0211342	1153	0.0153584	1427	0.0185378	1	0.747992	0.649135	0.407127	-0.00753828	-91.9503
ENSMUSG00000075502	predicted gene 5465	NM_001034882	77	0.00356502	59	0.00349376	73	0.00421608	1	0.927436	0.574632	0.410656	-0.00752917	-92.0616
ENSMUSG00000029624	pentatricopeptide repeat domain 1	NM_133735	677	0.0278709	444	0.0233927	478	0.0245461	1	0.692615	0.61943	0.426095	-0.00751994	-92.1746
ENSMUSG00000052056	zinc finger protein 217	NM_001159683,NM_001033299	2336	0.0256398	1426	0.0200063	1898	0.0259691	1	0.617261	0.527325	0.475416	-0.00751841	-92.1933
ENSMUSG00000052135	forkhead box O6	NM_194060	159	0.00840766	120	0.00811062	134	0.00883362	1	1.08204	0.703604	0.357755	-0.00751723	-92.2078
ENSMUSG00000022849	Hspb associated protein 1	NM_175111	459	0.013826	310	0.0119422	280	0.0105115	1	0.562711	0.641437	0.441713	-0.00751025	-92.2935
ENSMUSG00000074922	family with sequence similarity 122, member A	NM_026520	318	0.05137	274	0.0566288	257	0.0517843	1	0.769001	0.631487	0.411955	-0.00750695	-92.3341
ENSMUSG00000027860	vang-like 1 (van gogh, Drosophila); similar to loop-tail protein 2	NM_001165951,NM_177545	1429	0.0203635	915	0.0166632	1118	0.0198583	1	0.776799	0.607845	0.418909	-0.0075058	-92.3483
ENSMUSG00000057899	G protein-coupled receptor 111	NM_001033493	77	0.00324581	58	0.00312525	56	0.00294286	1	0.607798	0.659415	0.428036	-0.00749986	-92.4214
ENSMUSG00000043300	UDP-GalNAc:betaGlcNAc beta 1,3-galactosaminyltransferase, polypeptide 1	NM_020026	190	0.0135676	159	0.0147341	127	0.0113962	1	0.813312	0.507013	0.453906	-0.00749927	-92.4287
ENSMUSG00000021374	nucleoporin 153	NM_175749	7509	0.172746	5139	0.151227	5525	0.158501	1	0.814381	0.659697	0.398337	-0.00749065	-92.535
ENSMUSG00000031533	mitochondrial ribosomal protein S31	NM_020560	666	0.0599098	559	0.0645142	533	0.0599276	1	0.795215	0.570143	0.431174	-0.00748866	-92.5596
ENSMUSG00000027878	Notch gene homolog 2 (Drosophila)	NM_010928	2333	0.0306955	1276	0.0214714	1591	0.0260891	1	0.765888	0.686401	0.396698	-0.00748829	-92.5641
ENSMUSG00000056204	pyroglutamyl-peptidase I	NM_023217	994	0.028075	615	0.0222435	709	0.0249788	1	0.693091	0.602854	0.434031	-0.00748779	-92.5704
ENSMUSG00000002289	angiopoietin-like 4	NM_020581	291	0.00651176	217	0.0063418	251	0.00710998	1	0.674854	0.730175	0.39706	-0.00748709	-92.5789
ENSMUSG00000042389	tRNA splicing endonuclease 2 homolog (S. cerevisiae)	NM_199033	773	0.0135978	476	0.010714	702	0.015406	1	0.697416	0.747268	0.389306	-0.00748665	-92.5844
ENSMUSG00000028893	sestrin 2	NM_144907	890	0.0354973	523	0.0266556	701	0.0348496	1	0.795153	0.740827	0.378865	-0.00747857	-92.6845
ENSMUSG00000035239	neuraminidase 3	NM_016720	81	0.00334537	46	0.00243191	74	0.00381356	1	0.911143	0.501363	0.445248	-0.00747683	-92.706
ENSMUSG00000014767	TATA box binding protein	NM_013684	1624	0.009564	1125	0.00849226	1206	0.00886876	1	0.760877	0.53409	0.451406	-0.00747495	-92.7293
ENSMUSG00000024831	immunoglobulin mu binding protein 2	NM_009212	702	0.00898393	375	0.00613592	526	0.00839471	1	0.651716	0.617227	0.43655	-0.00747396	-92.7416
ENSMUSG00000066798	RIKEN cDNA A930039A15 gene; zinc finger and BTB domain containing 6	NM_146253	809	0.0116062	422	0.00775377	685	0.0122625	1	0.66415	0.563576	0.454935	-0.00747073	-92.7818
ENSMUSG00000086370			257	0.00241725	173	0.0020918	241	0.00283678	1	0.529599	0.495151	0.5138	-0.00746842	-92.8104
ENSMUSG00000025612	BTB and CNC homology 1	NM_007520	2302	0.03684	1422	0.0291327	1821	0.0363501	1	0.832612	0.676427	0.392665	-0.00746705	-92.8274
ENSMUSG00000029422	arginine/serine-rich coiled-coil 2	NM_025438,NM_001005525,NM_001005523	4863	0.0775078	3058	0.0625028	3547	0.070614	1	0.644631	0.585079	0.450379	-0.00746311	-92.8764
ENSMUSG00000028322	exosome component 3	NM_025513	947	0.0470926	807	0.0513491	731	0.0453427	1	0.770856	0.564286	0.438559	-0.00746299	-92.878
ENSMUSG00000063362	asparagine-linked glycosylation 11 homolog (yeast, alpha-1,2-mannosyltransferase)	NM_183142,NM_001243161	1183	0.0148053	748	0.0120028	947	0.0147998	1	0.689531	0.569274	0.449231	-0.00745937	-92.923
ENSMUSG00000056537	ring finger protein, LIM domain interacting	NM_011276	4334	0.0359199	2164	0.0229824	2811	0.0290701	1	0.607835	0.61083	0.447736	-0.00745704	-92.952
ENSMUSG00000018599	Smith-Magenis syndrome chromosome region, candidate 7 homolog (human)	NM_001009927	247	0.00947637	182	0.00894854	206	0.00986635	1	0.657455	0.608135	0.440349	-0.00745214	-93.0132
ENSMUSG00000004383	like-glycosyltransferase	NM_010687	713	0.00834343	461	0.00690555	598	0.00873285	1	0.778334	0.666761	0.403224	-0.00745127	-93.024
ENSMUSG00000031921	telomeric repeat binding factor 2	NM_001083118,NM_009353	1676	0.0167584	1037	0.0132645	1243	0.015501	1	0.69502	0.618747	0.431244	-0.00744169	-93.1438
ENSMUSG00000026098	postmeiotic segregation increased 1 (S. cerevisiae)	NM_153556	887	0.0116968	629	0.010622	666	0.0109616	1	0.785341	0.584317	0.430422	-0.00744162	-93.1447
ENSMUSG00000029587	zinc finger protein 12	NM_177681	1350	0.0121484	958	0.0110375	1137	0.012766	1	0.734917	0.58312	0.438351	-0.00743756	-93.1955
ENSMUSG00000024246	THUMP domain containing 2	NM_028138	457	0.0341424	272	0.0260136	356	0.0331855	1	0.665763	0.683469	0.415083	-0.00743663	-93.2072
ENSMUSG00000038510	brix domain containing 1	NM_023323,NM_001042556	1061	0.0802645	872	0.0845566	925	0.0874087	1	0.716048	0.615745	0.429565	-0.00743458	-93.2329
ENSMUSG00000055675	kelch repeat and BTB (POZ) domain containing 11	NM_029116	240	0.00474597	162	0.0041005	189	0.00465969	1	0.768819	0.585826	0.432673	-0.00743406	-93.2394
ENSMUSG00000025578	chromobox homolog 8 (Drosophila Pc class)	NM_013926	335	0.00945104	205	0.00739894	272	0.00957209	1	0.551577	0.667642	0.440595	-0.00743095	-93.2784
ENSMUSG00000054057	RIKEN cDNA A930004D18 gene		904	0.0312132	557	0.024585	734	0.0315947	1	0.710256	0.622493	0.428352	-0.00743081	-93.2801
ENSMUSG00000064141	zinc finger protein 69	NM_001005788	166	0.00412827	108	0.00344164	103	0.00319561	1	0.583839	0.693599	0.426337	-0.0074285	-93.3092
ENSMUSG00000038848	YTH domain family 1	NM_173761	3437	0.0785334	2556	0.0747199	2631	0.0749755	1	0.84743	0.662158	0.397586	-0.00742766	-93.3197
ENSMUSG00000031578	MAK16 homolog (S. cerevisiae)	NM_026453	1437	0.107186	1075	0.102732	1125	0.104762	1	0.757698	0.575491	0.438724	-0.00742551	-93.3467
ENSMUSG00000043496	RIKEN cDNA 1200009O22 gene	NM_025817	174	0.0041654	76	0.00237406	127	0.00383372	1	0.729296	0.785758	0.379116	-0.00742467	-93.3573
ENSMUSG00000040078	ENSMUSG00000040078		3511	0.244215	319	0.0284051	2836	0.246162	1	0.783417	0.601766	0.425857	-0.00741979	-93.4187
ENSMUSG00000000282	max binding protein	NM_010813	1277	0.0295124	794	0.0234546	936	0.0269649	1	0.669382	0.560339	0.45965	-0.00741109	-93.5284
ENSMUSG00000095440		NM_001214911	237	0.00778595	136	0.00571037	172	0.00704257	1	0.631764	0.594236	0.452919	-0.00741011	-93.5408
ENSMUSG00000035757	RIKEN cDNA 1300018J18 gene	NM_027905	383	0.0104381	260	0.00907297	330	0.011223	1	0.558786	0.67297	0.438924	-0.00740923	-93.5519
ENSMUSG00000040795	similar to Iqcc protein; IQ motif containing C	NM_198026	289	0.00848568	208	0.00782118	215	0.00787769	1	0.566705	0.675551	0.436707	-0.0074069	-93.5813
ENSMUSG00000024087	cytochrome P450, family 1, subfamily b, polypeptide 1	NM_009994	280	0.00755119	163	0.00561615	264	0.00887359	1	0.772696	0.615063	0.423591	-0.00740615	-93.5908
ENSMUSG00000030393	zinc finger protein interacting with K protein 1	NM_009577	1052	0.0345054	623	0.0262059	809	0.0331397	1	0.566244	0.580289	0.471416	-0.00740515	-93.6034
ENSMUSG00000055733	nucleosome assembly protein 1-like 3	NM_138742	64	0.00311448	41	0.00256365	67	0.00407851	1	0.804995	0.507163	0.462038	-0.00740191	-93.6444
ENSMUSG00000073755	RIKEN cDNA 5730409E04Rik gene	NM_001013755,NM_001145950	196	0.00469801	140	0.00430209	159	0.00475713	1	0.666714	0.584097	0.45164	-0.00739722	-93.7038
ENSMUSG00000000142	axin2	NM_015732	2896	0.0336339	1810	0.0269025	2063	0.0298843	1	0.716296	0.653827	0.41979	-0.00738966	-93.7996
ENSMUSG00000032673	non-protein coding RNA 117	NM_001163454,NM_026465	293	0.0132816	180	0.0104536	214	0.0121068	1	0.778756	0.539858	0.452478	-0.00738892	-93.809
ENSMUSG00000024975	programmed cell death 4	NM_011050,NM_001168491,NM_001168492	2299	0.0486411	1635	0.0442757	1689	0.0445618	1	0.865016	0.672139	0.395484	-0.00738123	-93.9068
ENSMUSG00000049728	zinc finger protein 668	NM_146259	784	0.00814599	464	0.00616178	623	0.00806925	1	0.632468	0.62501	0.443927	-0.00737537	-93.9813
ENSMUSG00000029815	RIKEN cDNA 2410003K15 gene	NM_029353	470	0.00966628	376	0.00990862	344	0.00883359	1	0.797118	0.748568	0.382932	-0.00737387	-94.0005
ENSMUSG00000038876	ring finger protein 146	NM_001110197,NM_026518,NM_001110198,NM_001110196	1263	0.015763	904	0.0144627	879	0.0136962	1	0.806704	0.610257	0.422855	-0.00737373	-94.0023
ENSMUSG00000034639	SET domain and mariner transposase fusion gene	NM_178391	150	0.00901362	94	0.0072311	113	0.00847374	1	0.546558	0.560317	0.486583	-0.00737144	-94.0314
ENSMUSG00000032846	zinc finger, SWIM domain containing 6	NM_145456	686	0.0173731	405	0.0131314	497	0.0157064	1	0.890665	0.631476	0.405864	-0.00736846	-94.0695
ENSMUSG00000070522	ENSMUSG00000070522		465	0.0566613	234	0.0365466	350	0.0532538	1	0.679783	0.593839	0.448008	-0.00736516	-94.1117
ENSMUSG00000031711	zinc finger protein 330	NM_145600	1089	0.0899759	1087	0.115194	829	0.0855546	1	0.668492	0.579538	0.455501	-0.00736382	-94.1288
ENSMUSG00000042364	sorting nexin 18	NM_130796	1689	0.0524052	1033	0.0410187	1206	0.0466796	1	0.749216	0.562867	0.449247	-0.00736331	-94.1353
ENSMUSG00000047368	family with sequence similarity 108, member B	NM_146096	607	0.033846	385	0.0274893	461	0.0320678	1	0.833907	0.598241	0.424492	-0.0073597	-94.1815
ENSMUSG00000037990	SH3 domain containing ring finger 3	NM_172788	404	0.00530693	264	0.00443151	340	0.00556778	1	0.810714	0.603815	0.425666	-0.00735749	-94.2097
ENSMUSG00000045576	suppression of tumorigenicity 7-like	NM_001253702,NM_153091	763	0.00742529	499	0.00622044	654	0.00794572	1	0.719279	0.622651	0.432044	-0.00735549	-94.2354
ENSMUSG00000052609	pleckstrin homology domain containing, family G (with RhoGef domain) member 3	NM_153804	2516	0.0704376	1403	0.0501917	1785	0.0622855	1	0.752211	0.67266	0.411128	-0.00735423	-94.2514
ENSMUSG00000020387	PHD finger protein 15	NM_199299	1110	0.00663742	647	0.00494352	905	0.00674519	1	0.741981	0.580041	0.444645	-0.00734866	-94.3229
ENSMUSG00000094786			55	0.00283372	31	0.00204581	49	0.00315057	1	0.509325	0.579597	0.488817	-0.00734695	-94.3449
ENSMUSG00000024436	mitochondrial ribosomal protein S18B	NM_025878	504	0.0123761	338	0.0106197	405	0.0124042	1	0.673286	0.592317	0.451142	-0.00734429	-94.379
ENSMUSG00000016831	TOX high mobility group box family member 4; predicted gene 5828	NM_023434	2030	0.0278757	1604	0.0281868	1568	0.0268605	1	0.773693	0.613141	0.428312	-0.00734368	-94.3869
ENSMUSG00000049502	deltex 3-like (Drosophila)	NM_001013371	131	0.00227279	101	0.00224267	92	0.00198936	1	0.776571	0.491997	0.477824	-0.00734203	-94.4081
ENSMUSG00000018541	coiled-coil domain containing 49	NM_026186	866	0.0148143	526	0.0115125	624	0.0133104	1	0.672025	0.599373	0.449786	-0.00732878	-94.5788
ENSMUSG00000066415	male-specific lethal 2 homolog (Drosophila)	NM_001100451	2382	0.0670116	1665	0.0599125	2034	0.0713514	1	0.865508	0.572113	0.432598	-0.00732231	-94.6623
ENSMUSG00000085936			230	0.00556488	102	0.00316145	215	0.00649549	1	0.3864	0.593049	0.519902	-0.0073211	-94.678
ENSMUSG00000078908	MON1 homolog b (yeast)	NM_001048143,NM_173015	1221	0.0171028	737	0.0131917	942	0.0164445	1	0.770999	0.65763	0.415476	-0.00732003	-94.6919
ENSMUSG00000089872		NM_178775	1064	0.00634672	796	0.0060739	848	0.00630729	1	0.843909	0.60142	0.424904	-0.00731779	-94.7209
ENSMUSG00000031107	RNA binding motif protein, X-linked 2	NM_173376	535	0.0339442	421	0.034226	437	0.0346218	1	0.757239	0.603807	0.436432	-0.00730726	-94.8574
ENSMUSG00000094179			52	0.100969	16	0.0397754	29	0.0702721	1	0.495	0.990878	0.378922	-0.0073067	-94.8646
ENSMUSG00000038894	insulin receptor substrate 2	NM_001081212	397	0.0135969	293	0.012845	326	0.0139203	1	0.731056	0.684021	0.413705	-0.00730668	-94.8649
ENSMUSG00000022828	general transcription factor II E, polypeptide 1 (alpha subunit)	NM_028812	1517	0.0303821	1030	0.0264377	1154	0.028852	1	0.712742	0.625018	0.436083	-0.00729885	-94.9666
ENSMUSG00000028224	nibrin	NM_013752	1463	0.0472477	1239	0.051346	1187	0.0479027	1	0.758803	0.65897	0.418162	-0.00729796	-94.9782
ENSMUSG00000032402	MAD homolog 3 (Drosophila)	NM_016769	3482	0.0676634	2524	0.0626907	2882	0.0698118	1	0.864105	0.648261	0.408675	-0.0072894	-95.0897
ENSMUSG00000034931	DEAH (Asp-Glu-Ala-His) box polypeptide 8	NM_144831	2669	0.038459	1834	0.0338008	2091	0.0375743	1	0.767777	0.5988	0.438061	-0.0072881	-95.1068
ENSMUSG00000029312	kelch-like 8 (Drosophila)	NM_178741	1112	0.0132913	751	0.0114748	789	0.0117554	1	0.801521	0.626098	0.424001	-0.00728542	-95.1416
ENSMUSG00000025893	hypothetical protein LOC100044210; kelch repeat and BTB (POZ) domain containing 3	NM_026962,NM_001164574	120	0.00715222	80	0.00611729	110	0.00819505	1	0.888422	0.77373	0.371874	-0.00728282	-95.1757
ENSMUSG00000016262	SERTA domain containing 4	NM_198247,NM_001177794	1750	0.0321778	1157	0.0272661	1458	0.0334611	1	0.717848	0.612375	0.441119	-0.00727949	-95.2192
ENSMUSG00000039611	RIKEN cDNA 2810432L12 gene	NM_025944	202	0.00683146	138	0.00605667	133	0.00564242	1	0.797322	0.721222	0.396074	-0.00727734	-95.2473
ENSMUSG00000033430	telomeric repeat binding factor 2, interacting protein	NM_020584	847	0.0324945	580	0.0284635	699	0.0334465	1	0.79106	0.644521	0.419921	-0.00727561	-95.27
ENSMUSG00000027395	polymerase (RNA) I polypeptide B	NM_009086	2680	0.0424251	1866	0.0377529	2191	0.0432381	1	0.722615	0.610871	0.441476	-0.00727165	-95.3219
ENSMUSG00000021458	RIKEN cDNA 2010111I01 gene	NM_028079	1349	0.0203516	939	0.0181676	1049	0.0197714	1	0.730053	0.657927	0.424425	-0.0072699	-95.3448
ENSMUSG00000029028	leucine rich repeat containing 47; similar to leucine rich repeat containing 47	NM_201226	2190	0.0355591	1599	0.0331941	1781	0.0360504	1	0.803523	0.630105	0.423759	-0.00726484	-95.4113
ENSMUSG00000039201	TBC1 domain family, member 25	NM_172478,NM_001166437	432	0.00608038	301	0.00541613	386	0.00677376	1	0.776903	0.618239	0.432019	-0.0072561	-95.5261
ENSMUSG00000008461	fucosyltransferase 1	NM_008051	64	0.00342768	52	0.00356086	38	0.0025362	1	0.749443	0.471355	0.499417	-0.00725392	-95.5549
ENSMUSG00000085111			54	0.00456338	48	0.0051828	29	0.00305465	1	0.693348	0.285745	0.65427	-0.00725154	-95.5862
ENSMUSG00000038843	glucosaminyl (N-acetyl) transferase 1, core 2; similar to glucosaminyl (N-acetyl) transferase 1, core 2	NM_010265,NM_173442,NM_001136484	713	0.00659918	540	0.00639338	535	0.00617484	1	0.801071	0.577109	0.444309	-0.00724792	-95.634
ENSMUSG00000046785	EPM2A (laforin) interacting protein 1	NM_175266	4796	0.0574684	2673	0.0410604	3549	0.0530863	1	0.705514	0.648169	0.432851	-0.0072468	-95.6488
ENSMUSG00000020801	mediator of RNA polymerase II transcription, subunit 31 homolog (yeast)	NM_026068	331	0.0228782	275	0.0243739	250	0.0215841	1	0.85657	0.638689	0.415559	-0.00724447	-95.6795
ENSMUSG00000074220	zinc finger protein 382	NM_001081007	62	0.00294553	50	0.00306211	67	0.00399298	1	0.602061	0.617596	0.461611	-0.00724344	-95.6931
ENSMUSG00000001138	cyclin M3	NM_053186,NM_001039551	1349	0.0156802	775	0.0115141	1135	0.0164467	1	0.724823	0.63651	0.434523	-0.00723709	-95.7771
ENSMUSG00000048706	DNA segment, Chr 4, Brigham & Women's Genetics 0951 expressed	NM_026821	219	0.0097981	165	0.00949593	91	0.00507811	1	0.791856	0.595616	0.439567	-0.00723421	-95.8152
ENSMUSG00000041837	programmed cell death 7	NM_016688	677	0.0380811	399	0.0287403	633	0.0444591	1	0.751827	0.750033	0.396846	-0.00723389	-95.8194
ENSMUSG00000028920	F-box protein 42	NM_172518	1972	0.0419071	1230	0.0334089	1410	0.0373498	1	0.78702	0.592207	0.441897	-0.00722859	-95.8897
ENSMUSG00000020605	HCLS1 binding protein 3	NM_021429	599	0.027998	345	0.0206195	461	0.0268692	1	0.682789	0.643807	0.439355	-0.00722551	-95.9305
ENSMUSG00000057691	zinc finger protein 746	NM_001163475	1629	0.0617171	1121	0.0543026	1249	0.0590011	1	0.82785	0.646396	0.418066	-0.00722233	-95.9728
ENSMUSG00000086782			12	0.00222772	13	0.00310512	16	0.00372159	1	0.680078	0.498369	0.500223	-0.00722093	-95.9915
ENSMUSG00000066838	cDNA sequence BC023179	NM_145577	266	0.01323	214	0.0136476	224	0.0139146	1	0.828327	0.616547	0.428248	-0.00721873	-96.0207
ENSMUSG00000031832	TATA box binding protein (Tbp)-associated factor, RNA polymerase I, C	NM_021441	521	0.00875041	379	0.00814052	504	0.0105578	1	0.833195	0.633567	0.421971	-0.00721673	-96.0472
ENSMUSG00000016128	StAR-related lipid transfer (START) domain containing 13; similar to serologically defined colon cancer antigen 13	NM_001163493,NM_146258	431	0.0039837	249	0.00295138	348	0.00401723	1	0.649756	0.720128	0.42122	-0.00721621	-96.0542
ENSMUSG00000060036	predicted gene 5879; similar to 60S ribosomal protein L3 (J1 protein); predicted gene 4959; predicted gene 6035; predicted gene 12816; ribosomal protein L3; predicted gene 5851; predicted gene 16468; predicted gene 5850	NM_013762	913	0.0932213	39226	5.12434	672	0.0856077	1	0.395466	1.13541	0.379913	-0.0072142	-96.0809
ENSMUSG00000041623	DNA segment, Chr 11, Wayne State University 47, expressed	NM_177777	918	0.0227137	617	0.0195273	757	0.0233594	1	0.679397	0.508367	0.49593	-0.00721418	-96.0812
ENSMUSG00000022178	ajuba	NM_010590	8931	0.353203	6410	0.323925	7466	0.36801	1	0.832498	0.645948	0.418656	-0.0072067	-96.181
ENSMUSG00000034203	coiled-coil-helix-coiled-coil-helix domain containing 4	NM_133928	1585	0.176074	1070	0.152097	1111	0.153933	1	0.758989	0.546763	0.465687	-0.00720669	-96.1811
ENSMUSG00000018921	proline, glutamic acid and leucine rich protein 1	NM_029231	2760	0.0958539	1753	0.0778228	2369	0.102571	1	0.852439	0.704666	0.398573	-0.00720504	-96.2031
ENSMUSG00000071757	zinc fingers and homeoboxes 2	NM_199449	2077	0.0626738	1427	0.055017	1714	0.064462	1	0.850999	0.603306	0.431108	-0.00720253	-96.2366
ENSMUSG00000047407	TGFB-induced factor homeobox 1	NM_001164075,NM_001164076,NM_001164074,NM_001164077,NM_009372	1415	0.0178298	942	0.0151765	1203	0.0189022	1	0.659576	0.590131	0.464778	-0.00719962	-96.2755
ENSMUSG00000069670	Na+/K+ transporting ATPase interacting 2		20	0.00495989	20	0.00634109	13	0.00402056	1	0.584786	0.468344	0.537691	-0.0071992	-96.2811
ENSMUSG00000020235	fizzy/cell division cycle 20 related 1 (Drosophila)	NM_019757	3623	0.0490763	2458	0.0425738	2802	0.0473253	1	0.793487	0.663931	0.419346	-0.00718525	-96.468
ENSMUSG00000043993	predicted gene 4407; RIKEN cDNA 2900052L18 gene		98	0.00853872	87	0.00968708	179	0.0194383	1	0.907008	0.737673	0.38486	-0.00718351	-96.4914
ENSMUSG00000038335	similar to CG7338-PA; TSR1, 20S rRNA accumulation, homolog (yeast)	NM_177325	2600	0.0338008	1848	0.0307657	1816	0.0294593	1	0.582128	0.59237	0.480114	-0.00717974	-96.5421
ENSMUSG00000020364	zinc finger protein 354A	NM_009329	253	0.00317306	130	0.00209144	181	0.00283618	1	0.778077	0.636975	0.43061	-0.00717967	-96.543
ENSMUSG00000015305	SAM and SH3 domain containing 1; predicted gene 2082	NM_175155	1382	0.0265875	689	0.0169547	1007	0.0241603	1	0.706907	0.695586	0.422114	-0.00717901	-96.552
ENSMUSG00000057667	biogenesis of lysosome-related organelles complex-1, subunit 3	NM_177692	353	0.0267379	263	0.0254802	295	0.0278626	1	0.85162	0.533856	0.460471	-0.00717127	-96.6562
ENSMUSG00000027881	PRP38 pre-mRNA processing factor 38 (yeast) domain containing B; similar to PRP38 pre-mRNA processing factor 38 (yeast) domain containing B	NM_025845	5866	0.0781438	3786	0.0645231	4543	0.075473	1	0.640444	0.584805	0.472581	-0.00716942	-96.6811
ENSMUSG00000037761	ARP5 actin-related protein 5 homolog (yeast)	NM_175419	831	0.0109627	555	0.00936212	626	0.0102972	1	0.693869	0.568645	0.470487	-0.0071594	-96.8164
ENSMUSG00000075327	zinc finger and BTB domain containing 2; predicted gene 13294	NM_001033466	666	0.0155738	541	0.0161982	566	0.0165155	1	0.846807	0.751085	0.389833	-0.00715381	-96.892
ENSMUSG00000020755	similar to transcriptional regulator protein; SAP30 binding protein	NM_020483	2304	0.0498475	1729	0.047895	1851	0.0499718	1	0.759113	0.63388	0.436392	-0.00714961	-96.9489
ENSMUSG00000038268	candidate tumor suppressor in ovarian cancer 2	NM_027136	354	0.0143099	232	0.0120028	275	0.0138674	1	0.637277	0.57385	0.479172	-0.00714938	-96.952
ENSMUSG00000027845	DNA cross-link repair 1B, PSO2 homolog (S. cerevisiae)	NM_133865,NM_001025312	440	0.00310522	253	0.0022835	346	0.00304519	1	0.685817	0.612577	0.455977	-0.00714057	-97.0718
ENSMUSG00000027708	similar to RP42; DCN1, defective in cullin neddylation 1, domain containing 1 (S. cerevisiae)	NM_001205362,NM_033623,NM_001205361	832	0.00771945	786	0.00934687	656	0.00759915	1	0.717705	0.538414	0.481261	-0.00713544	-97.1414
ENSMUSG00000043811	reticulon 4 receptor	NM_022982	65	0.00463488	39	0.00355453	48	0.00426594	1	0.953512	0.867829	0.353353	-0.0071306	-97.2074
ENSMUSG00000038253	homeo box A5	NM_010453	2591	0.191046	1642	0.154683	1963	0.180384	1	0.658232	0.512496	0.504614	-0.00712853	-97.2357
ENSMUSG00000092696			33	0.0598839	22	0.0510842	19	0.0429594	1	0.921421	0.817336	0.367487	-0.00712621	-97.2673
ENSMUSG00000042557	transcriptional regulator, SIN3A (yeast)	NM_011378,NM_001110351,NM_001110350	4463	0.0227554	2969	0.0193618	3258	0.0207141	1	0.778366	0.648571	0.430511	-0.00712326	-97.3075
ENSMUSG00000043782	coiled-coil domain containing 64B	NM_153784	213	0.015476	198	0.0183789	190	0.0172045	1	0.796369	0.568716	0.457242	-0.0071216	-97.3302
ENSMUSG00000024240	enhancer of polycomb homolog 1 (Drosophila)	NM_027497,NM_007935	2214	0.0338055	1514	0.0295786	1701	0.0323935	1	0.731249	0.549339	0.47539	-0.00711994	-97.3529
ENSMUSG00000038702	dermatan sulfate epimerase-like	NM_001081316	2319	0.0555929	1521	0.0466799	1724	0.0515637	1	0.850697	0.549719	0.457959	-0.00711476	-97.4238
ENSMUSG00000071847	adenomatosis polyposis coli down-regulated 1	NM_133237	4016	0.116998	3011	0.113104	2931	0.106921	1	0.831826	0.641152	0.426444	-0.00711461	-97.4258
ENSMUSG00000029004	myeloid/lymphoid or mixed-lineage leukemia 5	NM_026984	3543	0.0282647	2088	0.0213009	2512	0.0249796	1	0.689689	0.66244	0.439928	-0.00711071	-97.4794
ENSMUSG00000073096	leucine rich repeat containing 61	NM_001110160,NM_177736	686	0.0151427	526	0.0148396	549	0.0151051	1	0.845772	0.623685	0.43107	-0.0071074	-97.5247
ENSMUSG00000021962	DCP1 decapping enzyme homolog A (S. cerevisiae)	NM_133761	2341	0.0576402	1576	0.0496184	1738	0.0533518	1	0.828594	0.592898	0.444941	-0.00709959	-97.632
ENSMUSG00000051339	RIKEN cDNA 2900026A02 gene	NM_172884	4379	0.103124	2350	0.0707125	3398	0.099742	1	0.779549	0.704443	0.414476	-0.00709952	-97.633
ENSMUSG00000019235	ribosomal protein S6 kinase-like 1	NM_146244	95	0.00520316	81	0.00566967	89	0.00607639	1	0.738786	0.587683	0.459943	-0.00709919	-97.6375
ENSMUSG00000029381	shroom family member 3	NM_001077596,NM_001077595,NM_015756	1099	0.00558937	662	0.00430258	877	0.00555971	1	0.832462	0.649323	0.424747	-0.00709852	-97.6468
ENSMUSG00000046351	zinc finger protein 322A	NM_001111107,NM_172586	1953	0.0341033	1136	0.0254168	1415	0.0308372	1	0.760005	0.631997	0.441056	-0.00708969	-97.7683
ENSMUSG00000070576	meningioma 1	NM_001081235	867	0.0161438	438	0.0104212	742	0.017221	1	0.681017	0.696072	0.432002	-0.00708901	-97.7777
ENSMUSG00000049939	leucine rich repeat containing 4	NM_138682	90	0.00276398	56	0.00219768	98	0.00375096	1	0.753577	0.70831	0.417717	-0.00708646	-97.8128
ENSMUSG00000039989	chromobox homolog 4 (Drosophila Pc class)	NM_007625	1081	0.0226913	636	0.017066	815	0.0213295	1	0.706649	0.771397	0.40687	-0.00708472	-97.8369
ENSMUSG00000039804	nuclear receptor coactivator 5	NM_144892	3302	0.0375436	2045	0.0297353	2616	0.0370933	1	0.668989	0.607636	0.465015	-0.0070811	-97.887
ENSMUSG00000002307	Fas death domain-associated protein	NM_001199733,NM_007829	1227	0.0126162	771	0.0101345	975	0.0124992	1	0.72527	0.676004	0.432234	-0.00707854	-97.9224
ENSMUSG00000031642	SH3 domain containing ring finger 1	NM_021506	2146	0.0573922	1416	0.0483835	1804	0.0601301	1	0.853627	0.662098	0.419557	-0.00707487	-97.9731
ENSMUSG00000085385			2252	0.0297549	1448	0.0244676	2165	0.035673	1	0.552805	0.545721	0.515455	-0.00707122	-98.0237
ENSMUSG00000045842	ENSMUSG00000045842		225	0.0435755	23	0.00569587	201	0.0485363	1	0.784827	0.752212	0.402345	-0.00706911	-98.0529
ENSMUSG00000028479	glucosamine	NM_001190414,NM_015828	530	0.00344534	413	0.00343886	447	0.00362781	1	0.70094	0.564967	0.477795	-0.00706604	-98.0955
ENSMUSG00000040957	CDK5 and Abl enzyme substrate 1	NM_001146287,NM_022021	180	0.00373851	118	0.00313522	128	0.00331506	1	0.78496	0.664237	0.428849	-0.00705866	-98.1981
ENSMUSG00000062743	zinc finger protein 677; hypothetical protein LOC100044270	NM_172486	193	0.00457238	122	0.00370148	141	0.00416942	1	0.940847	0.638684	0.418021	-0.00705804	-98.2068
ENSMUSG00000005370	mutS homolog 6 (E. coli)	NM_010830	5506	0.179096	3440	0.143093	4127	0.16738	1	0.736701	0.706591	0.422504	-0.00705779	-98.2103
ENSMUSG00000047342	zinc finger protein 286	NM_138949	449	0.00702684	251	0.00504142	347	0.00678661	1	0.620211	0.609643	0.475	-0.00705591	-98.2364
ENSMUSG00000063550	nucleoporin 98	NM_022979	2364	0.0809799	1445	0.0633023	1765	0.0753916	1	0.792432	0.714304	0.412827	-0.00705468	-98.2536
ENSMUSG00000050240	hypermethylated in cancer 2	NM_178922	2256	0.0342023	1375	0.0266457	1818	0.0343584	1	0.838966	0.637402	0.431008	-0.00705208	-98.2897
ENSMUSG00000037957	WD repeat domain 20A	NM_027149	958	0.0544994	568	0.0413584	665	0.0471923	1	0.71235	0.668818	0.438407	-0.00705096	-98.3053
ENSMUSG00000033256	Src homology 2 domain containing F	NM_001013829	451	0.00564234	309	0.00494467	370	0.0057733	1	0.739094	0.566403	0.472049	-0.00705067	-98.3094
ENSMUSG00000024081	CCAAT/enhancer binding protein zeta	NM_001024806	3273	0.111131	2389	0.10391	2466	0.104505	1	0.7194	0.619325	0.454607	-0.00704901	-98.3326
ENSMUSG00000036225	potassium channel tetramerisation domain containing 1	NM_001142731,NM_134112	1179	0.0312262	864	0.0292436	763	0.0251869	1	0.782919	0.623169	0.443779	-0.00704812	-98.345
ENSMUSG00000064090	vaccinia related kinase 2	NM_027260	384	0.00520578	305	0.00529577	263	0.00444958	1	0.725587	0.585602	0.466849	-0.00704444	-98.3964
ENSMUSG00000007777	RIKEN cDNA 0610009B22 gene	NM_025319	481	0.0389546	399	0.0414025	415	0.0419627	1	0.766899	0.675579	0.428678	-0.00704439	-98.3971
ENSMUSG00000020114	cullin associated and neddylation disassociated 1	NM_027994	8614	0.121658	5394	0.0974343	6611	0.11644	1	0.75554	0.633698	0.444305	-0.00704391	-98.4037
ENSMUSG00000032012	poliovirus receptor-related 1	NM_021424	4900	0.134175	2626	0.0918721	3432	0.117118	1	0.714419	0.714403	0.424457	-0.00704234	-98.4257
ENSMUSG00000090673			281	0.0104115	165	0.00781488	194	0.00895608	1	0.636537	0.729774	0.432287	-0.00704193	-98.4314
ENSMUSG00000078671	chromodomain helicase DNA binding protein 2	NM_001081345	4729	0.0569318	3221	0.0495923	3379	0.0507122	1	0.658219	0.579891	0.480943	-0.00704139	-98.439
ENSMUSG00000032014	OAF homolog (Drosophila)	NM_178644	397	0.0226466	317	0.0233511	306	0.0218761	1	0.858656	0.590847	0.446068	-0.00703797	-98.4868
ENSMUSG00000025782	TAF3 RNA polymerase II, TATA box binding protein (TBP)-associated factor	NM_027748	829	0.00869636	543	0.00728111	685	0.00895911	1	0.826608	0.740777	0.402198	-0.00703775	-98.4899
ENSMUSG00000079036	neural regeneration protein; alkB, alkylation repair homolog 1 (E. coli)	NM_001102565	1838	0.0171384	1020	0.012165	1584	0.0184199	1	0.6381	0.642982	0.460579	-0.00703749	-98.4935
ENSMUSG00000046675	RIKEN cDNA D230037D09 gene	NM_177140	268	0.0109557	217	0.0113741	211	0.010773	1	0.786464	0.560461	0.468626	-0.00703175	-98.574
ENSMUSG00000040102	kelch domain containing 5	NM_001081237	707	0.0155666	405	0.0114097	556	0.0152675	1	0.653112	0.601421	0.474081	-0.00702927	-98.6088
ENSMUSG00000038022	RIKEN cDNA C330043M08 gene	NM_001142781	90	0.00289154	80	0.00331367	63	0.00253258	1	0.7947	0.545621	0.474339	-0.00702347	-98.6902
ENSMUSG00000048371	RIKEN cDNA 4833426J09 gene	NM_001024606	412	0.0163255	273	0.0138363	362	0.0178891	1	0.707032	0.652459	0.446956	-0.00701885	-98.7552
ENSMUSG00000036106	Rho GTPase activating protein 8; proline rich 5 (renal)	NM_146061	359	0.0139812	252	0.0125691	306	0.0148822	1	0.761409	0.650436	0.439499	-0.00701792	-98.7682
ENSMUSG00000059475	zinc finger protein 426	NM_001110309,NM_146221	1032	0.00583518	599	0.00433915	801	0.00565252	1	0.622586	0.656351	0.46033	-0.00701466	-98.8141
ENSMUSG00000063605	coiled-coil domain containing 102A	NM_001033533	2017	0.101769	1396	0.0900444	1771	0.111411	1	0.767689	0.677558	0.430048	-0.00701322	-98.8343
ENSMUSG00000018678	Sp2 transcription factor	NM_030220,NM_001080964	793	0.00966205	445	0.00693057	580	0.00880987	1	0.806807	0.780961	0.395907	-0.00700862	-98.8993
ENSMUSG00000072568	RIKEN cDNA D330050I23 gene	NM_001162926	1593	0.0395858	955	0.030328	1237	0.0383177	1	0.720349	0.634664	0.452043	-0.00700516	-98.9481
ENSMUSG00000038495	OTU domain containing 7B	NM_001025613,NM_001025614	2216	0.0113416	1258	0.00823478	1697	0.0108292	1	0.820013	0.698648	0.417383	-0.00700104	-99.0064
ENSMUSG00000041629	DNA segment, Chr 11, Wayne State University 99, expressed; predicted gene 12168	NM_138598	1028	0.0541703	941	0.0634786	770	0.0506239	1	0.824084	0.668818	0.426244	-0.00699832	-99.0448
ENSMUSG00000022385	G two S phase expressed protein 1	NM_001168672,NM_013882	1391	0.0708622	1008	0.0656673	1171	0.0743977	1	0.795231	0.613173	0.449233	-0.00699714	-99.0615
ENSMUSG00000062198	RIKEN cDNA 2700097O09 gene	NM_028314	855	0.0185494	539	0.0149628	721	0.0195101	1	0.796445	0.662952	0.431965	-0.00699579	-99.0806
ENSMUSG00000040624	pleckstrin homology domain containing, family G (with RhoGef domain) member 1	NM_001033253,NM_001159942	2283	0.0108196	1223	0.00740953	1475	0.00871205	1	0.773985	0.674117	0.431625	-0.00699317	-99.1178
ENSMUSG00000081404	ENSMUSG00000081404		5	0.00243563	5	0.00313068	4	0.00243612	1	1.8789	0.143288	0.750093	-0.00699261	-99.1257
ENSMUSG00000051444	Bardet-Biedl syndrome 12 (human)	NM_001255992,NM_001008502	421	0.0121477	275	0.0101622	310	0.0111604	1	0.823445	0.574036	0.460736	-0.00699064	-99.1535
ENSMUSG00000042292	MKL (megakaryoblastic leukemia)/myocardin-like 1	NM_153049,NM_001082536	1849	0.0113011	1019	0.00795938	1573	0.011985	1	0.797185	0.804943	0.392293	-0.00698988	-99.1644
ENSMUSG00000034382	expressed sequence AI661453	NM_145489	1106	0.0244	595	0.0167719	772	0.0212277	1	0.739396	0.693663	0.430709	-0.00698849	-99.1841
ENSMUSG00000021149	GTP binding protein 4	NM_027000	3901	0.181533	2811	0.167617	2886	0.167687	1	0.717175	0.591433	0.47013	-0.00698704	-99.2048
ENSMUSG00000040433	zinc finger and BTB domain containing 38	NM_175537	676	0.00396365	402	0.00301432	458	0.00334798	1	0.738762	0.536012	0.49044	-0.00698378	-99.251
ENSMUSG00000054519	zinc finger protein 867	NM_178417	601	0.0243095	319	0.0165219	457	0.0230689	1	0.666387	0.57151	0.48751	-0.00698192	-99.2775
ENSMUSG00000042063	zinc finger protein 386 (Kruppel-like)	NM_001004066,NM_019565	768	0.0512961	532	0.0455724	611	0.050972	1	0.726275	0.537496	0.492182	-0.00697955	-99.3111
ENSMUSG00000032745	GC-rich promoter binding protein 1	NM_001122963,NM_028487	4139	0.0542679	2963	0.0498714	3170	0.0519439	1	0.809764	0.604841	0.451543	-0.00697925	-99.3154
ENSMUSG00000052430	bone morphogenetic protein receptor, type 1B	NM_007560	2237	0.0198445	1385	0.0157024	1878	0.0207681	1	0.824161	0.600102	0.451404	-0.0069782	-99.3304
ENSMUSG00000032786	aminolevulinic acid synthase 1	NM_020559	847	0.00879431	672	0.00893014	606	0.00784605	1	0.757646	0.582746	0.467825	-0.00697809	-99.332
ENSMUSG00000050555	hydrolethalus syndrome 1	NM_029762	673	0.0155938	435	0.0129216	493	0.0142628	1	0.624847	0.681147	0.454188	-0.00697647	-99.355
ENSMUSG00000026694	methyltransferase like 13	NM_144877	1549	0.0130059	1000	0.010734	1204	0.0126028	1	0.68218	0.636194	0.460109	-0.00697164	-99.4239
ENSMUSG00000031861	lysophosphatidic acid receptor 2	NM_020028	517	0.00621638	333	0.00511582	421	0.00630916	1	0.841632	0.680485	0.422145	-0.00697133	-99.4282
ENSMUSG00000035623	remodeling and spacing factor 1	NM_001081267	2847	0.0121069	1652	0.00899241	1943	0.0103065	1	0.714111	0.616938	0.461968	-0.006971	-99.433
ENSMUSG00000029178	Kruppel-like factor 3 (basic); similar to BKLF	NM_008453	2220	0.0793627	1510	0.0689968	1849	0.0823966	1	0.790231	0.634628	0.444295	-0.00696814	-99.4737
ENSMUSG00000028351	deleted in bladder cancer 1 (human)	NM_019967	6221	0.121964	4519	0.113207	5536	0.135281	1	0.787611	0.664756	0.434475	-0.00696807	-99.4748
ENSMUSG00000030942	THUMP domain containing 1; similar to THUMP domain containing 1	NM_145585	3465	0.180459	2398	0.159802	2665	0.173129	1	0.805952	0.653863	0.43569	-0.00696626	-99.5007
ENSMUSG00000033628	phosphoinositide-3-kinase, class 3	NM_181414	1109	0.0123529	821	0.0116978	784	0.0108907	1	0.680857	0.654833	0.454377	-0.00696264	-99.5523
ENSMUSG00000055560	zinc finger protein 459	NM_177811	215	0.00892802	97	0.00514895	168	0.0086981	1	0.544102	0.56556	0.517209	-0.00696148	-99.5689
ENSMUSG00000004947	deltex 2 homolog (Drosophila)	NM_001256097,NM_001256096,NM_023742,NM_001256098	926	0.00671257	626	0.00580555	737	0.00666304	1	0.830057	0.727713	0.410383	-0.0069597	-99.5944
ENSMUSG00000085492			201	0.00473829	167	0.00503731	177	0.00520486	1	0.668928	0.707368	0.439509	-0.00695694	-99.6339
ENSMUSG00000028850	similar to Gpatc3 protein; G patch domain containing 3	NM_172876	225	0.0126226	117	0.00838936	162	0.0113268	1	0.654823	0.702456	0.444094	-0.00694701	-99.7763
ENSMUSG00000072476	ENSMUSG00000072476		374	0.0405182	257	0.0355906	323	0.0436381	1	0.881593	0.69728	0.413849	-0.00694631	-99.7863
ENSMUSG00000038415	forkhead box Q1	NM_008239	63	0.00311097	80	0.00504686	35	0.00215351	1	1.03982	0.306776	0.599327	-0.00693971	-99.8813
ENSMUSG00000066878	ENSMUSG00000066878		2007	0.142433	650	0.0591783	1414	0.125361	1	0.763161	0.728686	0.420477	-0.00693456	-99.9554
ENSMUSG00000022022	mitochondrial translational release factor 1	NM_145960	178	0.0132243	117	0.011151	163	0.0151375	1	0.889172	0.800344	0.386225	-0.0069337	-99.9678
ENSMUSG00000048807	solute carrier family 35, member E4	NM_153142	152	0.00342633	94	0.0027109	99	0.00278284	1	0.58448	0.535878	0.524472	-0.00693046	-100.015
ENSMUSG00000066626	predicted gene 5121; predicted gene 6681		37	0.00814295	12	0.00338468	22	0.00604012	1	0.822071	0.358466	0.589123	-0.00692738	-100.059
ENSMUSG00000029708	golgi coiled coil 1	NM_028900	706	0.0114251	492	0.0101864	508	0.010253	1	0.74222	0.542161	0.491544	-0.00692588	-100.081
ENSMUSG00000024400	WD repeat domain 33	NM_001170967,NM_028866,NM_001170970	3650	0.0687249	2432	0.0585751	2783	0.0653467	1	0.752329	0.665615	0.442329	-0.00692297	-100.123
ENSMUSG00000038618	Ras association (RalGDS/AF-6) domain family (N-terminal) member 7	NM_025886	1043	0.0259163	756	0.0240084	914	0.0283102	1	0.739191	0.589779	0.472051	-0.00692205	-100.136
ENSMUSG00000002835	chromatin assembly factor 1, subunit A (p150)	NM_013733	3559	0.149192	2612	0.139974	2858	0.149358	1	0.802555	0.637332	0.444918	-0.00692118	-100.149
ENSMUSG00000069678	polycomb group ring finger 1; predicted gene 8930	NM_197992	228	0.00655827	227	0.00836666	159	0.00570863	1	0.718786	0.617988	0.464604	-0.00691912	-100.178
ENSMUSG00000086942			25	0.00356103	15	0.00273309	23	0.00408668	1	0.607796	0.769823	0.434443	-0.00691407	-100.252
ENSMUSG00000035378	SHQ1 homolog (S. cerevisiae)	NM_181590	467	0.0101698	388	0.0108133	348	0.00945087	1	0.711351	0.629478	0.462001	-0.00691282	-100.27
ENSMUSG00000042477	transcription factor AP-2, epsilon	NM_198960	58	0.00385917	36	0.00306011	41	0.00339968	1	0.705866	0.701792	0.4384	-0.00691279	-100.27
ENSMUSG00000015943	bolA-like 1 (E. coli)	NM_026975	497	0.0284754	435	0.0319046	373	0.0266698	1	0.883713	0.738904	0.403998	-0.00691139	-100.291
ENSMUSG00000029249	RE1-silencing transcription factor	NM_011263	3317	0.0328687	1484	0.0188116	2744	0.0339139	1	0.77847	0.721275	0.422151	-0.00691026	-100.307
ENSMUSG00000031227	melanoma antigen, family E, 1	NM_053201	246	0.00960387	125	0.00625773	159	0.00774802	1	0.625551	0.703311	0.451739	-0.00690736	-100.349
ENSMUSG00000035161	integrator complex subunit 6	NM_008715	1632	0.045257	1083	0.0384323	1245	0.043071	1	0.913392	0.622248	0.437114	-0.00690424	-100.394
ENSMUSG00000029486	mitochondrial ribosomal protein L1	NM_001039084,NM_053158	758	0.0122684	497	0.0103043	518	0.0104618	1	0.756617	0.576166	0.476196	-0.00690369	-100.402
ENSMUSG00000075600	hypothetical protein LOC100044250; zinc finger CCCH type containing 3; predicted gene 7353	NM_172121	212	0.00873968	114	0.00600931	199	0.0102282	1	0.661986	0.847646	0.406183	-0.00689984	-100.458
ENSMUSG00000019897	coiled-coil domain containing 59	NM_025602	924	0.0192104	701	0.0186636	742	0.0192527	1	0.753445	0.623056	0.458881	-0.00689713	-100.498
ENSMUSG00000028145	thioesterase superfamily member 4	NM_029431	214	0.00592513	123	0.00436906	156	0.00539727	1	0.788182	0.678469	0.434985	-0.00689466	-100.534
aENSMUSG00000030093	wingless-related MMTV integration site 7A	NM_009527	3439	0.128381	2386	0.113788	2956	0.137522	1	0.897009	0.615079	0.442892	-0.00688638	-100.655
ENSMUSG00000022814	uridine monophosphate synthetase	NM_009471	3889	0.0793612	2913	0.0761041	3018	0.0768521	1	0.746396	0.640845	0.454542	-0.00688301	-100.704
ENSMUSG00000016984	Ewing's tumor-associated antigen 1	NM_026576	1439	0.0474292	886	0.0374177	1024	0.0421306	1	0.707569	0.575259	0.486219	-0.00688282	-100.707
ENSMUSG00000004895	papillary renal cell carcinoma (translocation-associated)	NM_033573	2045	0.134712	1438	0.121145	1691	0.138926	1	0.828653	0.706739	0.422013	-0.00687781	-100.78
ENSMUSG00000034601	RIKEN cDNA 2700049A03 gene	NM_029818,NM_001163378	1529	0.0153128	975	0.0124895	1073	0.0133991	1	0.697614	0.565992	0.492333	-0.00687752	-100.784
ENSMUSG00000047613	RIKEN cDNA A430005L14 gene; hypothetical protein LOC676530; predicted gene 12247	NM_001163019,NM_175287	483	0.0132376	394	0.0138567	397	0.0136005	1	0.722477	0.658969	0.452901	-0.00686913	-100.907
ENSMUSG00000077704	ENSMUSG00000077704		48	0.0607773	36	0.0583211	45	0.0711008	1	1.07338	1.00178	0.332764	-0.00686814	-100.922
ENSMUSG00000020694	predicted gene 13161; tousled-like kinase 2 (Arabidopsis)	NM_001112705,NM_011903	2792	0.0157694	1951	0.0141154	1989	0.0140192	1	0.801876	0.630109	0.451312	-0.00686812	-100.922
ENSMUSG00000035640	downstream of Stk11	NM_001195268	1249	0.00949498	779	0.00756722	998	0.00945486	1	0.749048	0.638087	0.456227	-0.00686758	-100.93
ENSMUSG00000020023	transmembrane and coiled coil domains 3	NM_177026,NM_172051,NM_001168684	1876	0.0148874	1231	0.0124946	1270	0.0125643	1	0.761127	0.62708	0.458407	-0.00686716	-100.937
ENSMUSG00000048707	RIKEN cDNA C430004E15 gene	NM_175286	242	0.00836984	186	0.00822963	222	0.00957968	1	0.793064	0.67857	0.436388	-0.00686394	-100.984
ENSMUSG00000027326	cancer susceptibility candidate 5	NM_029617	3178	0.0201689	2040	0.0165756	2087	0.0165227	1	0.700191	0.618701	0.471597	-0.00686221	-101.009
ENSMUSG00000020687	cell division cycle 27 homolog (S. cerevisiae)	NM_145436	5037	0.0604766	3094	0.0476496	3489	0.0523085	1	0.732602	0.558058	0.492171	-0.00684676	-101.237
ENSMUSG00000033855	stonin 1	NM_029858	689	0.00602949	384	0.00430352	512	0.00558979	1	0.772165	0.725591	0.42639	-0.00684079	-101.326
ENSMUSG00000032405	protein inhibitor of activated STAT 1	NM_019663	1506	0.054027	887	0.0407584	1026	0.0459368	1	0.700392	0.673652	0.45381	-0.00683572	-101.401
ENSMUSG00000020160	Meis homeobox 1	NM_010789,NM_001193271	995	0.00677316	572	0.00500696	744	0.00633095	1	0.719674	0.597703	0.479214	-0.00682652	-101.537
ENSMUSG00000031826	ubiquitin specific peptidase 10	NM_009462	4771	0.0473092	3086	0.0391115	3759	0.0464676	1	0.697685	0.667039	0.457489	-0.00682192	-101.606
ENSMUSG00000020020	ubiquitin specific peptidase 44	NM_183199	92	0.00433754	79	0.00476347	80	0.00470213	1	0.851075	0.629504	0.448578	-0.00681522	-101.706
ENSMUSG00000054720	leucine rich repeat containing 8 family, member C	NM_133897	379	0.00594999	270	0.00542498	240	0.00469831	1	0.950043	0.563256	0.461688	-0.00681072	-101.773
ENSMUSG00000028271	general transcription factor IIB	NM_145546	1386	0.150921	1059	0.147844	1053	0.143227	1	0.770723	0.744726	0.423159	-0.00680942	-101.792
ENSMUSG00000040105	phosphatidic acid phosphatase type 2 domain containing 2	NM_028922	286	0.0137284	183	0.0112267	238	0.0142365	1	0.817782	0.693448	0.432124	-0.00680871	-101.803
ENSMUSG00000045639	zinc finger protein 629	NM_177226	2401	0.0152972	1391	0.0113306	1947	0.015465	1	0.636083	0.675484	0.466539	-0.00680434	-101.868
ENSMUSG00000051705	SUMO/sentrin specific peptidase 8	NM_001172068,NM_001172070,NM_027838,NM_001172071,NM_001172069	464	0.00568116	303	0.00475099	382	0.00583715	1	0.746915	0.549496	0.496912	-0.00680426	-101.87
ENSMUSG00000044715	RIKEN cDNA 4933433P14 gene	NM_178613	477	0.0236159	332	0.021113	367	0.0227193	1	0.793201	0.677613	0.440877	-0.00680317	-101.886
ENSMUSG00000033377	palmdelphin; similar to palmdelphin	NM_023245	194	0.00432407	139	0.00397804	135	0.00376098	1	0.796003	0.64804	0.450436	-0.00680304	-101.888
ENSMUSG00000053907	methionine adenosyltransferase II, alpha	NM_145569	8309	0.40972	6061	0.382745	7350	0.452308	1	0.733143	0.739038	0.430614	-0.00680223	-101.9
ENSMUSG00000028629	defects in morphology 1 homolog (S. cerevisiae)	NM_028457,NM_001160043	783	0.0193514	503	0.0159222	575	0.0177327	1	0.776842	0.596652	0.472422	-0.00680142	-101.912
ENSMUSG00000000365	ring finger protein 17	NM_001033043	80	0.00215914	78	0.0026945	125	0.00421161	1	0.848661	0.711214	0.423244	-0.0068014	-101.912
ENSMUSG00000061118	DnaJ (Hsp40) homolog, subfamily C, member 30	NM_025362	173	0.0205836	100	0.0152235	156	0.0231551	1	0.906399	0.734938	0.409641	-0.00680017	-101.931
aENSMUSG00000029671	wingless-related MMTV integration site 16	NM_053116	462	0.0100881	422	0.0117725	298	0.00810961	1	0.686169	0.600409	0.485905	-0.00679982	-101.936
ENSMUSG00000032312	c-src tyrosine kinase	NM_007783	2027	0.102218	1227	0.0791415	1615	0.101575	1	0.814927	0.738623	0.419705	-0.00679906	-101.947
ENSMUSG00000024191	BCL2/adenovirus E1B interacting protein 1	NM_172149	832	0.00966824	651	0.00967695	721	0.0104521	1	0.808383	0.591105	0.470535	-0.00679331	-102.034
ENSMUSG00000045752	tumor-suppressing subchromosomal transferable fragment 4	NM_001115085,NM_138631,NM_020285	1323	0.0276296	898	0.0240135	1062	0.0276771	1	0.735837	0.674297	0.452263	-0.00677601	-102.294
ENSMUSG00000068335	docking protein 1	NM_010070	81	0.00295954	53	0.00248162	57	0.00260078	1	0.751622	0.61063	0.47287	-0.00677426	-102.321
ENSMUSG00000048755	similar to mitochondrial malonyltransferase isoform b precursor; malonyl CoA:ACP acyltransferase (mitochondrial)	NM_001030014	1215	0.0887524	844	0.0788685	948	0.0863775	1	0.825249	0.705984	0.429723	-0.00677278	-102.343
ENSMUSG00000027859	nerve growth factor	NM_001112698,NM_013609	1291	0.0796376	952	0.0750526	1169	0.0898977	1	0.737721	0.507791	0.521106	-0.00677265	-102.345
ENSMUSG00000038909	MYST histone acetyltransferase 2	NM_001195004,NM_177619,NM_001195003	3225	0.0205518	2392	0.0195	2387	0.0189701	1	0.770136	0.503137	0.518544	-0.00676491	-102.462
ENSMUSG00000032262	elongation of very long chain fatty acids (FEN1/Elo2, SUR4/Elo3, yeast)-like 4	NM_001145974,NM_148941	181	0.00816376	124	0.00717909	61	0.00342382	1	1.01589	0.654598	0.424515	-0.00676021	-102.533
ENSMUSG00000022893	a disintegrin-like and metallopeptidase (reprolysin type) with thrombospondin type 1 motif, 1	NM_009621	198	0.00335234	142	0.00311227	193	0.00412175	1	0.807492	0.725495	0.427182	-0.00675842	-102.561
ENSMUSG00000021359	transcription factor AP-2, alpha	NM_001122948,NM_011547	3887	0.09051	2351	0.0699363	3039	0.0881896	1	0.753293	0.618394	0.470886	-0.00675733	-102.577
ENSMUSG00000080346	ENSMUSG00000080346		12	0.0202146	5	0.0107712	8	0.0167792	1	0.682189	0.144376	1.00023	-0.00674949	-102.696
ENSMUSG00000045795	WAS protein homolog associated with actin, golgi membranes and microtubules	NM_001004185	296	0.0133561	191	0.0110212	211	0.0118699	1	0.703264	0.648883	0.468249	-0.00674928	-102.699
ENSMUSG00000031934	pannexin 1	NM_019482	1099	0.027734	935	0.03017	978	0.0307731	1	0.895923	0.668992	0.434803	-0.0067386	-102.862
ENSMUSG00000021754	mitogen-activated protein kinase kinase kinase 1	NM_011945	1360	0.0204166	722	0.0138582	1007	0.018847	1	0.75228	0.658813	0.457858	-0.0067366	-102.893
ENSMUSG00000063838	CDC42 effector protein (Rho GTPase binding) 5	NM_021454	808	0.0618637	603	0.0591019	671	0.0641129	1	0.861785	0.713389	0.425444	-0.00673444	-102.926
ENSMUSG00000031669	GINS complex subunit 3 (Psf3 homolog)	NM_030198	792	0.045237	594	0.0435092	619	0.0441604	1	0.746289	0.66139	0.458081	-0.00673381	-102.935
ENSMUSG00000074064	malonyl-CoA decarboxylase	NM_019966	324	0.00884758	201	0.00702015	269	0.00916068	1	0.754154	0.799469	0.415903	-0.00672855	-103.016
ENSMUSG00000062127	CTTNBP2 N-terminal like	NM_030249,NM_001163333,NM_001163332	2041	0.0288159	1237	0.0223385	1508	0.0265434	1	0.791157	0.573384	0.485318	-0.00672772	-103.029
ENSMUSG00000052102	similar to Glucosamine-6-phosphate isomerase (Glucosamine-6-phosphate deaminase) (GNPDA) (GlcN6P deaminase) (Oscillin); glucosamine-6-phosphate deaminase 1; predicted gene 8615	NM_011937	175	0.00677033	242	0.012005	178	0.00860879	1	0.762027	0.762479	0.42519	-0.00672224	-103.113
ENSMUSG00000029726	methylphosphate capping enzyme	NM_144913	1824	0.061401	1082	0.0465614	1464	0.061439	1	0.657391	0.838933	0.420837	-0.00671867	-103.167
ENSMUSG00000045268	zinc finger protein 691	NM_001145935,NM_001145936,NM_183140	197	0.00461896	96	0.00287823	156	0.00456135	1	0.647218	0.668333	0.473591	-0.00671532	-103.219
ENSMUSG00000091474			769	0.0264832	466	0.0205727	607	0.0261059	1	0.725031	0.566073	0.500537	-0.00671095	-103.286
ENSMUSG00000028882	protein phosphatase 1, regulatory (inhibitor) subunit 8	NM_146154	2712	0.0724416	1961	0.067076	2039	0.0679647	1	0.756121	0.726117	0.437364	-0.00671047	-103.293
ENSMUSG00000068134	zinc finger protein 120	NM_181266,NM_023266	546	0.00533674	330	0.00413164	380	0.00463533	1	0.630467	0.578794	0.512691	-0.0067099	-103.302
ENSMUSG00000056493	forkhead box K1	NM_199068	2533	0.0470419	1534	0.0364145	1921	0.0444727	1	0.805674	0.70062	0.438416	-0.00670794	-103.332
ENSMUSG00000029673	autism susceptibility candidate 2	NM_177047	2152	0.0081965	1312	0.00638988	1600	0.00759601	1	0.858601	0.709191	0.428959	-0.00670681	-103.35
ENSMUSG00000025231	suppressor of fused homolog (Drosophila)	NM_015752,NM_001025391	1687	0.0202908	1090	0.0167722	1241	0.0186159	1	0.780168	0.706739	0.440493	-0.0067014	-103.433
ENSMUSG00000001504	similar to iroquois-class homeobox protein IRX2; Iroquois related homeobox 2 (Drosophila)	NM_010574	14554	0.397315	9450	0.329687	11470	0.390309	1	0.732177	0.647972	0.467917	-0.00669429	-103.543
ENSMUSG00000021906	oxidoreductase NAD-binding domain containing 1	NM_145460	998	0.0103216	681	0.00901044	738	0.00951941	1	0.738605	0.63722	0.470832	-0.00669411	-103.546
ENSMUSG00000091994			219	0.00926016	140	0.00757269	214	0.0112872	1	0.881454	0.658632	0.443117	-0.00669374	-103.552
ENSMUSG00000037348	progestin and adipoQ receptor family member VII	NM_027995	205	0.00331298	143	0.00295838	135	0.0027216	1	0.775968	0.750414	0.428696	-0.00669195	-103.579
ENSMUSG00000047281	predicted gene 5279; stratifin; similar to 14-3-3 protein sigma (Stratifin); predicted gene 7850	NM_018754	10670	0.915241	8450	0.925957	7119	0.76101	1	0.800797	0.704877	0.438925	-0.00669099	-103.594
ENSMUSG00000025195	dynamin binding protein	NM_028029	1607	0.045607	1043	0.0378329	1171	0.041424	1	0.779399	0.664378	0.455272	-0.00668965	-103.615
ENSMUSG00000049866	similar to ADP-ribosylation factor-like protein 7; ADP-ribosylation factor-like 4C	NM_177305	2599	0.0532605	1945	0.0509772	2046	0.0522812	1	0.803407	0.614773	0.469734	-0.0066893	-103.62
ENSMUSG00000058392	ribosomal RNA processing 1 homolog B (S. cerevisiae)	NM_028244,NM_001163734	3355	0.0302603	2174	0.0250592	2791	0.0313789	1	0.711957	0.568229	0.503971	-0.00668436	-103.697
ENSMUSG00000029402	small nuclear ribonucleoprotein 35 (U11/U12)	NM_029532	420	0.0211281	317	0.0204208	372	0.0233642	1	0.768698	0.73566	0.434712	-0.00668146	-103.742
ENSMUSG00000030213	activating transcription factor 7 interacting protein	NM_019426	2584	0.0791144	1421	0.0556017	2029	0.077446	1	0.758339	0.758158	0.429963	-0.00667711	-103.809
ENSMUSG00000032478	similar to Nme6 protein; non-metastatic cells 6, protein expressed in (nucleoside-diphosphate kinase)	NM_018757	523	0.00770569	508	0.00959955	495	0.00911743	1	0.887247	0.79796	0.403038	-0.00667607	-103.826
ENSMUSG00000075609	ENSMUSG00000075609		1630	0.176234	33	0.00456323	1346	0.181473	1	0.856237	0.480383	0.524415	-0.00667212	-103.887
ENSMUSG00000059920	predicted gene 12026; RIKEN cDNA 4930453N24 gene; predicted gene 8818	NM_026273	948	0.020002	696	0.0188274	667	0.01757	1	0.736137	0.598652	0.488007	-0.00667014	-103.918
ENSMUSG00000091747			5068	0.0839987	3295	0.0698682	3925	0.081135	1	0.829813	0.797837	0.410262	-0.00666999	-103.92
ENSMUSG00000031901	dihydrouridine synthase 2-like (SMM1, S. cerevisiae)	NM_025518	458	0.0101405	295	0.00836549	369	0.0101955	1	0.774091	0.650633	0.462294	-0.00666968	-103.925
ENSMUSG00000031767	nudix (nucleoside diphosphate linked moiety X)-type motif 7	NM_024437,NM_024446	223	0.00472843	162	0.00440066	183	0.00484432	1	0.734836	0.78735	0.425813	-0.00666871	-103.94
ENSMUSG00000046841	cytoskeleton-associated protein 4	NM_175451	2027	0.0504719	1280	0.0408604	1505	0.0468161	1	0.747423	0.679864	0.456472	-0.00666629	-103.978
ENSMUSG00000087120			5	0.00235996	10	0.00604693	15	0.00884833	1	0.937474	0.792689	0.399628	-0.00666365	-104.019
ENSMUSG00000013150	glucose-fructose oxidoreductase domain containing 2	NM_027469	703	0.016615	479	0.0144767	624	0.0183905	1	0.834964	0.730887	0.428749	-0.00665856	-104.099
ENSMUSG00000050017	phosphatidylinositol transfer protein, beta	NM_019640	4653	0.233549	3717	0.238677	3853	0.241228	1	0.889282	0.721721	0.424785	-0.00665755	-104.114
ENSMUSG00000094935			76	0.00499874	44	0.00370288	74	0.00607267	1	0.738716	0.606421	0.485618	-0.00665482	-104.157
ENSMUSG00000020834	dehydrogenase/reductase (SDR family) member 13	NM_183286	298	0.00756704	202	0.00656232	256	0.0081092	1	0.80415	0.533401	0.506942	-0.00665455	-104.161
ENSMUSG00000093319			11	0.00671015	3	0.00233978	15	0.0114204	1	0.850653	1.2048	0.332628	-0.00665404	-104.169
ENSMUSG00000096910		NM_001142957	274	0.0230864	159	0.0171734	205	0.0215713	1	0.611173	0.67572	0.482472	-0.00665342	-104.179
ENSMUSG00000034173	SCAN domain containing 3	NM_183088	103	0.00440682	81	0.00444594	67	0.00357689	1	0.556635	0.639567	0.5079	-0.00665025	-104.229
ENSMUSG00000049690	RIKEN cDNA E030049G20 gene	NM_001081756,NM_172484,NM_176957	628	0.00250143	395	0.00201031	539	0.00267585	1	0.869922	0.635821	0.455733	-0.00664829	-104.259
ENSMUSG00000030509	ankyrin repeat and SOCS box-containing 7	NM_080443	656	0.00785011	431	0.00659701	579	0.00864031	1	0.866393	0.615252	0.463805	-0.00664767	-104.269
ENSMUSG00000024795	kinesin family member 20B	NM_183046	3726	0.0927661	2497	0.0796867	2418	0.0751524	1	0.781154	0.704209	0.444979	-0.00664644	-104.288
ENSMUSG00000030051	aprataxin and PNKP like factor	NM_024251,NM_001170489	563	0.012289	398	0.0111284	384	0.0104592	1	0.733975	0.687136	0.457667	-0.00664473	-104.315
ENSMUSG00000022792	tyrosyl-tRNA synthetase 2 (mitochondrial)	NM_198246	1366	0.0233503	1067	0.0233322	1105	0.023557	1	0.765421	0.661813	0.461638	-0.00664249	-104.351
ENSMUSG00000090919		NM_001101479	452	0.0118981	232	0.00784332	354	0.0116463	1	0.72293	0.669519	0.465603	-0.0066421	-104.357
ENSMUSG00000000861	B-cell CLL/lymphoma 11A (zinc finger protein)	NM_001242934,NM_001159290,NM_016707,NM_001159289	4296	0.0307432	2628	0.0240328	3690	0.0329132	1	0.77818	0.656086	0.462207	-0.00663602	-104.452
ENSMUSG00000087739			11	0.0110055	4	0.00512021	10	0.0124705	1	0.743548	0.900914	0.39915	-0.00663283	-104.502
ENSMUSG00000000628	hexokinase 2	NM_013820	3019	0.0445558	2070	0.0390377	2535	0.0466292	1	0.805333	0.67944	0.450934	-0.00662732	-104.589
ENSMUSG00000021285	protein phosphatase 1, regulatory (inhibitor) subunit 13B	NM_011625	1450	0.0393727	1011	0.035097	1156	0.0391353	1	0.893827	0.6838	0.438063	-0.00662538	-104.62
ENSMUSG00000074140	ENSMUSG00000074140		229	0.0140519	148	0.0116163	218	0.0166847	1	0.699231	0.642826	0.480655	-0.00662216	-104.671
ENSMUSG00000066148	PRP4 pre-mRNA processing factor 4 homolog (yeast)	NM_027297	2906	0.065544	1934	0.0558004	2073	0.0582976	1	0.721927	0.666402	0.468556	-0.00661897	-104.721
ENSMUSG00000006777	keratin 23	NM_033373	47	0.00417398	38	0.00431111	22	0.0024349	1	0.945678	0.512855	0.499312	-0.00661822	-104.733
ENSMUSG00000029723	TSC22 domain family, member 4	NM_029805,NM_023910	2239	0.0220471	1302	0.0163888	1545	0.0189675	1	0.717689	0.748972	0.443216	-0.0066105	-104.855
ENSMUSG00000026499	acyl-Coenzyme A binding domain containing 3	NM_133225	1934	0.0770135	1299	0.0662025	1436	0.0713192	1	0.739714	0.596836	0.493042	-0.00660692	-104.912
ENSMUSG00000073374	RIKEN cDNA A930029G22 gene; RIKEN cDNA C030034I22 gene		79	0.00741722	53	0.00636591	94	0.0110086	1	0.903167	0.952304	0.371717	-0.00660013	-105.02
ENSMUSG00000038256	B-cell CLL/lymphoma 9	NM_029933	5429	0.0497438	3156	0.0369555	4126	0.0471184	1	0.745518	0.732731	0.444608	-0.00659981	-105.025
ENSMUSG00000033955	tankyrase 1 binding protein 1	NM_001081260	3202	0.0195743	1849	0.0144518	2162	0.0164762	1	0.683595	0.701028	0.46517	-0.00659082	-105.169
ENSMUSG00000047141	zinc finger protein 654	NM_028059	842	0.0245114	429	0.0159807	650	0.0235991	1	0.776842	0.596533	0.48864	-0.00658774	-105.218
ENSMUSG00000040471	gamma-glutamyltransferase 6	NM_027819	132	0.00448457	70	0.00303806	70	0.00296381	1	0.726724	0.804408	0.427981	-0.00658605	-105.245
ENSMUSG00000022947	carbonyl reductase 3	NM_173047	226	0.0266874	154	0.0232866	149	0.0219697	1	0.694316	0.819265	0.429085	-0.00658401	-105.277
ENSMUSG00000034636	zyg-ll homolog B (C. elegans)	NM_001033634	3098	0.0468027	2038	0.0394207	2283	0.0430178	1	0.775236	0.601451	0.487416	-0.00658089	-105.327
ENSMUSG00000030016	zinc finger, matrin-like	NM_001166371,NM_008717	5366	0.0490381	3493	0.0409652	4026	0.0459726	1	0.715702	0.670955	0.47109	-0.00657687	-105.392
ENSMUSG00000050088	RIKEN cDNA 1600012H06 gene	NM_001083882,NM_001083881,NM_026451,NM_001083880	736	0.0139439	510	0.0123961	572	0.0135402	1	0.693286	0.582027	0.50996	-0.00657536	-105.416
ENSMUSG00000075589	ENSMUSG00000075589		36	0.00934841	24	0.00796688	43	0.0139212	1	0.714535	0.691152	0.464459	-0.00657531	-105.417
ENSMUSG00000031917	nuclear import 7 homolog (S. cerevisiae)	NM_025391,NM_001164472	2050	0.047739	1708	0.0509885	1741	0.0506456	1	0.768481	0.664964	0.46498	-0.00657529	-105.417
ENSMUSG00000075000	nuclear receptor binding factor 2	NM_001036293	273	0.015757	272	0.0200974	203	0.0146224	1	0.840364	0.71734	0.437991	-0.00657232	-105.465
ENSMUSG00000037572	WD repeat and HMG-box DNA binding protein 1	NM_172598	3683	0.0361551	2838	0.0356853	2657	0.0325501	1	0.714497	0.630599	0.487257	-0.00656222	-105.627
ENSMUSG00000059273	zinc finger CCCH-type containing 4	NM_198631	4798	0.109777	2916	0.0852844	3618	0.103194	1	0.749578	0.73705	0.445478	-0.00656012	-105.661
ENSMUSG00000038279	NOP2 nucleolar protein homolog (yeast)	NM_138747	4399	0.232995	2984	0.202053	3548	0.23431	1	0.767766	0.65303	0.470516	-0.00655911	-105.677
ENSMUSG00000068270	shroom family member 4	NM_001040459	846	0.00867216	473	0.00620688	607	0.00775544	1	0.806664	0.713891	0.444754	-0.00655529	-105.739
ENSMUSG00000039693	RIKEN cDNA 5730528L13 gene	NM_028137,NM_001145924,NM_001145925	1092	0.0253222	728	0.0216188	838	0.024252	1	0.766153	0.707811	0.452543	-0.006554	-105.759
ENSMUSG00000074039	RIKEN cDNA 4930520O04 gene		101	0.00319515	72	0.00291442	107	0.00421996	1	0.648168	0.519882	0.55074	-0.0065522	-105.789
ENSMUSG00000000148	EST AA881470	NM_181066,NM_172724	861	0.00627295	567	0.00528435	711	0.0064616	1	0.721218	0.641717	0.482866	-0.00654935	-105.835
ENSMUSG00000030680	RIKEN cDNA 2900092E17 gene	NM_030240	513	0.0139061	384	0.0133175	403	0.0136234	1	0.793131	0.659816	0.4651	-0.0065482	-105.853
ENSMUSG00000028035	DnaJ (Hsp40) homolog, subfamily B, member 4	NM_027287,NM_025926	976	0.0157979	630	0.0130534	766	0.0154689	1	0.743228	0.6622	0.471968	-0.00654683	-105.875
ENSMUSG00000021108	protein kinase C, eta	NM_008856	1992	0.0418884	1345	0.0361392	1462	0.0383173	1	0.857311	0.744153	0.429611	-0.00654678	-105.876
ENSMUSG00000041949	transmembrane and coiled-coil domains 7	NM_173037	960	0.030209	617	0.0248094	783	0.030713	1	0.744348	0.674322	0.46779	-0.00654331	-105.932
ENSMUSG00000020621	retinol dehydrogenase 14 (all-trans and 9-cis)	NM_023697	513	0.0480787	396	0.0475409	369	0.0431657	1	0.789429	0.631167	0.476476	-0.00654312	-105.935
ENSMUSG00000041449	predicted gene 6930; serine (or cysteine) peptidase inhibitor, clade A, member 3H		2415	0.0862091	852	0.0388582	2186	0.0972579	1	0.760551	0.654904	0.47235	-0.0065403	-105.981
ENSMUSG00000020166	CCR4-NOT transcription complex, subunit 2	NM_001037848,NM_001037846,NM_001037847,NM_028082	4016	0.0234945	2699	0.0202363	3083	0.0225182	1	0.77314	0.648854	0.473123	-0.00653332	-106.094
ENSMUSG00000052539	membrane associated guanylate kinase, WW and PDZ domain containing 3	NM_001159354,NM_133853	769	0.0064897	501	0.00541619	509	0.00535787	1	0.816379	0.583517	0.492185	-0.00653309	-106.098
ENSMUSG00000039316	raftlin lipid raft linker 1	NM_181397	130	0.00218838	126	0.00272417	112	0.00235661	1	1.06227	0.601	0.45432	-0.00652973	-106.152
ENSMUSG00000063894	zinc finger protein 192	NM_001251834,NM_001251833,NM_139141	2628	0.0346744	1714	0.0289597	2001	0.0329418	1	0.67901	0.612466	0.503944	-0.0065219	-106.28
ENSMUSG00000083364	ENSMUSG00000083364		775	0.0954768	23	0.00362704	646	0.099353	1	0.756487	1.06724	0.371987	-0.00651509	-106.391
ENSMUSG00000038765	LIM homeobox transcription factor 1 beta	NM_010725	1042	0.0216577	631	0.0167574	917	0.0237553	1	0.803779	0.668005	0.46386	-0.00650483	-106.559
ENSMUSG00000037157	interleukin 22 receptor, alpha 1	NM_178257	97	0.00523477	66	0.00455056	51	0.00343035	1	0.92872	0.721894	0.430724	-0.00649976	-106.642
ENSMUSG00000036995	ArfGAP with SH3 domain, ankyrin repeat and PH domain 3	NM_001008232	615	0.0201847	362	0.0152036	424	0.0173573	1	0.59098	0.616115	0.522324	-0.00649601	-106.703
ENSMUSG00000043090	RIKEN cDNA D330038O06 gene	NM_177899	1332	0.0310389	732	0.0218397	1237	0.0359675	1	0.588452	0.78479	0.463429	-0.0064942	-106.733
ENSMUSG00000037316	BCL2-associated athanogene 4	NM_026121	1107	0.0319035	751	0.0276668	868	0.0311815	1	0.816585	0.580769	0.496852	-0.00648775	-106.839
ENSMUSG00000079509	zinc finger protein X-linked; similar to zinc finger protein	NM_001044386,NM_011768	2447	0.0143199	1330	0.00997291	1870	0.013662	1	0.749297	0.635947	0.485138	-0.00648761	-106.842
ENSMUSG00000074885	ENSMUSG00000074885		12	0.00388593	8	0.00330955	17	0.0068607	1	0.682411	1.26329	0.352455	-0.00648572	-106.873
ENSMUSG00000046027	StAR-related lipid transfer (START) domain containing 5	NM_023377	607	0.0118934	467	0.011722	511	0.0124972	1	0.94287	0.593133	0.474637	-0.00648305	-106.917
ENSMUSG00000067931	cDNA sequence BC049807	NM_001002008	560	0.0293746	364	0.0246205	357	0.0234497	1	0.744808	0.602933	0.499471	-0.00648151	-106.942
ENSMUSG00000028191	B-cell leukemia/lymphoma 10; predicted gene 6141	NM_009740	859	0.0673112	601	0.0603276	706	0.0690546	1	0.842509	0.704677	0.448116	-0.0064797	-106.972
ENSMUSG00000078202	Notch-regulated ankyrin repeat protein	NM_025980	4768	0.256265	2991	0.205393	2899	0.194183	1	0.824304	0.644719	0.471225	-0.00647742	-107.01
ENSMUSG00000001420	transmembrane protein 79	NM_024246	531	0.0112783	406	0.0110162	340	0.00899964	1	0.762228	0.682724	0.466976	-0.00647738	-107.01
ENSMUSG00000037926	slingshot homolog 2 (Drosophila)	NM_177710	1641	0.022036	976	0.016763	1319	0.0220875	1	0.751736	0.702658	0.462176	-0.00647361	-107.073
ENSMUSG00000031823	zinc finger, DHHC domain containing 7	NM_133967	1034	0.0271273	724	0.024301	879	0.0287681	1	0.883525	0.681933	0.450714	-0.0064717	-107.104
ENSMUSG00000036249	RNA binding motif protein 43	NM_001141981,NM_030243,NM_001141982	285	0.00473001	164	0.00348984	155	0.00321161	1	0.500955	0.600007	0.553818	-0.0064707	-107.121
ENSMUSG00000095836			16	0.00564961	14	0.006323	21	0.00924839	1	0.877582	0.617304	0.474696	-0.00646936	-107.143
ENSMUSG00000051074	RIKEN cDNA 4930579K19 gene		30	0.00636253	26	0.00705238	15	0.00396706	1	0.428606	0.554617	0.599154	-0.00646845	-107.158
ENSMUSG00000038116	PHD finger protein 20	NM_172674	2470	0.0181034	1856	0.0174117	1741	0.015914	1	0.736065	0.657175	0.481083	-0.00646493	-107.216
ENSMUSG00000030551	similar to COUP-TFI; nuclear receptor subfamily 2, group F, member 2	NM_009697,NM_183261	896	0.0210407	521	0.0156442	713	0.0208711	1	0.790946	0.587495	0.499832	-0.00646386	-107.234
ENSMUSG00000047466	RIKEN cDNA 8030462N17 gene	NM_178670	1142	0.0461691	653	0.0337761	750	0.0378129	1	0.676983	0.640979	0.497576	-0.00646294	-107.249
ENSMUSG00000040128	proline-rich nuclear receptor coactivator 1	NM_001033225	757	0.0338131	512	0.0292562	570	0.0317559	1	0.876162	0.906798	0.392237	-0.00646259	-107.255
ENSMUSG00000028318	polymerase (RNA) I polypeptide E	NM_022811	1008	0.0152992	695	0.0135062	820	0.0155328	1	0.80334	0.670115	0.466301	-0.00646236	-107.259
ENSMUSG00000003752	inositol 1,4,5-trisphosphate 3-kinase C	NM_181593	891	0.027635	518	0.0205367	677	0.0261794	1	0.832599	0.746614	0.438056	-0.00645913	-107.313
ENSMUSG00000002635	programmed cell death 2-like	NM_026549	545	0.0292959	421	0.0289705	418	0.028032	1	0.71659	0.690578	0.472922	-0.00645874	-107.319
ENSMUSG00000025764	PHD finger protein 17	NM_172303,NM_001130186,NM_001130184,NM_001130185	1401	0.00875936	906	0.00724425	1045	0.00814535	1	0.797885	0.665526	0.469012	-0.00645818	-107.329
ENSMUSG00000028545	BEN domain containing 5	NM_026279	401	0.00963818	280	0.00866203	296	0.00890917	1	0.709434	0.665354	0.483074	-0.00645794	-107.333
ENSMUSG00000044864	ankyrin repeat domain 50	NM_001167883	5379	0.0516792	3718	0.045678	3594	0.0430494	1	0.839532	0.66688	0.462705	-0.00645692	-107.349
ENSMUSG00000030522	myotubularin related protein 10	NM_172742	1458	0.0182827	965	0.0154875	1175	0.0183824	1	0.707009	0.596537	0.510777	-0.00645592	-107.366
ENSMUSG00000052155	activin receptor IIA	NM_007396	1992	0.0397111	1326	0.0338236	1543	0.0383636	1	0.906179	0.678256	0.450239	-0.00645537	-107.375
ENSMUSG00000074182	zinc finger, HIT type 6	NM_001081094	1163	0.0571591	761	0.0479099	886	0.0543501	1	0.713196	0.682396	0.476597	-0.00645497	-107.382
ENSMUSG00000045140	phosphatidylinositol glycan anchor biosynthesis, class W	NM_027388,NM_001077636	384	0.0120496	244	0.00979306	312	0.0122079	1	0.786152	0.649916	0.476723	-0.0064535	-107.406
ENSMUSG00000025034	tripartite motif protein 8	NM_053100	1004	0.0429415	656	0.0358953	797	0.0425174	1	0.886213	0.631859	0.469291	-0.00645255	-107.422
ENSMUSG00000024063	limb-bud and heart	NM_029999	1559	0.063334	1042	0.0541693	1204	0.0609916	1	0.83345	0.685485	0.457583	-0.00645179	-107.435
ENSMUSG00000058709	EGL nine homolog 2 (C. elegans)	NM_053208	1830	0.0532295	1373	0.0510998	1614	0.0585666	1	0.729742	0.586137	0.51206	-0.00644558	-107.538
ENSMUSG00000084800			11	0.00264955	8	0.0024646	21	0.0063122	1	0.849703	0.631716	0.474993	-0.00644337	-107.575
ENSMUSG00000045790	predicted gene 447	NM_001256059	58	0.00241171	54	0.00288122	54	0.00280789	1	0.867932	0.71817	0.443241	-0.00644176	-107.602
ENSMUSG00000070063	ENSMUSG00000077639; ENSMUSG00000084543; ENSMUSG00000064936; ENSMUSG00000084693; ENSMUSG00000070063; ENSMUSG00000065004		26	0.0279588	13	0.0179212	29	0.0389519	1	0.856532	0.83141	0.413701	-0.00643583	-107.701
ENSMUSG00000060969	Iroquois related homeobox 1 (Drosophila)	NM_010573	1418	0.0819027	1015	0.0753152	1072	0.0774072	1	0.853447	0.86291	0.406475	-0.00643539	-107.709
ENSMUSG00000074305	RIKEN cDNA C230081A13 gene	NM_172924	671	0.00840512	459	0.00736548	536	0.00838079	1	0.770068	0.627554	0.48913	-0.00643434	-107.726
ENSMUSG00000025200	CWF19-like 1, cell cycle control (S. pombe)	NM_001081077	1026	0.0397363	662	0.0328198	746	0.0360493	1	0.648717	0.667845	0.494977	-0.00643354	-107.74
ENSMUSG00000030341	tumor necrosis factor receptor superfamily, member 1a	NM_011609	2725	0.0747485	1897	0.0665374	2121	0.0725571	1	0.927863	0.755725	0.425686	-0.00643054	-107.79
ENSMUSG00000041057	WD repeat domain 43; RIKEN cDNA 2610029G23 gene; hypothetical protein LOC674157	NM_175639	5799	0.233007	3818	0.196369	3909	0.19594	1	0.644447	0.652731	0.501854	-0.00642909	-107.814
ENSMUSG00000026819	solute carrier family 25 (mitochondrial carrier, phosphate carrier), member 25	NM_146118,NM_001164358,NM_001164357	690	0.00505342	466	0.00436946	522	0.00476976	1	0.832676	0.5762	0.501176	-0.00642683	-107.852
ENSMUSG00000052934	RIKEN cDNA 1110003O08 gene	NM_133765	659	0.0209176	391	0.0158744	505	0.0199967	1	0.738287	0.731133	0.458521	-0.00642657	-107.856
ENSMUSG00000074415	RIKEN cDNA 2610203C20 gene		601	0.02518	314	0.0169283	629	0.0329481	1	0.735162	0.779271	0.444706	-0.00642512	-107.881
ENSMUSG00000047804	A kinase (PRKA) anchor protein 10	NM_019921	1043	0.0124731	701	0.0107264	916	0.0136651	1	0.873983	0.671357	0.458857	-0.00642487	-107.885
ENSMUSG00000047583	tRNA-yW synthesizing protein 3 homolog (S. cerevisiae)	NM_172474,NM_001168358	398	0.0061281	239	0.00471315	326	0.00626364	1	0.723221	0.75663	0.453181	-0.00642486	-107.885
ENSMUSG00000039485	TSPY-like 4	NM_030203	441	0.015575	288	0.0130615	393	0.0173504	1	0.742792	0.672621	0.477567	-0.00642332	-107.911
ENSMUSG00000028975	peroxisomal biogenesis factor 14	NM_019781	448	0.00807118	288	0.0066362	358	0.00804479	1	0.934876	0.706881	0.440139	-0.0064187	-107.989
ENSMUSG00000027173	DEP domain containing 7	NM_144804	630	0.0381229	433	0.033518	465	0.0351005	1	0.737475	0.70976	0.466107	-0.00641832	-107.995
ENSMUSG00000037070	RNA binding motif protein, X chromosome retrogene	NM_001252089,NM_009033	3035	0.243091	4966	0.509285	2453	0.245226	1	0.804869	0.699064	0.459549	-0.00641768	-108.006
ENSMUSG00000073910	MOB1, Mps One Binder kinase activator-like 2B (yeast)	NM_178061	1548	0.0303623	881	0.0220803	1310	0.0320252	1	0.773059	0.710905	0.460392	-0.00641674	-108.022
ENSMUSG00000027351	sprouty protein with EVH-1 domain 1, related sequence	NM_033524	2534	0.0467934	1627	0.0385428	2150	0.049592	1	0.820991	0.651277	0.474492	-0.00640782	-108.172
ENSMUSG00000086725			64	0.00399937	48	0.00384696	71	0.00554309	1	0.786253	1.21629	0.351055	-0.00640653	-108.194
ENSMUSG00000040396	abhydrolase domain containing 13	NM_001081119,NM_026868	1982	0.0266483	1353	0.0232805	1422	0.0238473	1	0.857307	0.674472	0.46142	-0.00640539	-108.213
ENSMUSG00000040761	SPEN homolog, transcriptional regulator (Drosophila)	NM_019763	3608	0.0181591	2147	0.0138075	2576	0.0161576	1	0.76656	0.765247	0.44553	-0.00640463	-108.226
ENSMUSG00000039087	ras responsive element binding protein 1	NM_001039188,NM_026830,NM_001177868,NM_001177869	5791	0.0168333	3308	0.0122871	4259	0.01543	1	0.7639	0.715696	0.461155	-0.00640381	-108.24
ENSMUSG00000085091			62	0.00211092	48	0.00208793	54	0.00229134	1	0.77366	0.406059	0.610295	-0.00640379	-108.24
ENSMUSG00000054079	UTP18, small subunit (SSU) processome component, homolog (yeast)	NM_001013375	1833	0.0392121	1506	0.0412438	1336	0.0356587	1	0.79953	0.608583	0.494604	-0.00640154	-108.278
ENSMUSG00000038145	SNF related kinase; hypothetical protein LOC100044493; predicted gene 3193	NM_133741,NM_001164572	1665	0.0170696	1133	0.0148547	1263	0.016145	1	0.791846	0.728352	0.453539	-0.00639687	-108.357
ENSMUSG00000033554	DPH5 homolog (S. cerevisiae)	NM_027193	646	0.0182245	456	0.016462	441	0.015517	1	0.688179	0.61911	0.509568	-0.0063959	-108.374
ENSMUSG00000081004	ENSMUSG00000081004		13	0.0079996	9	0.00708715	9	0.00690482	1	0.900168	0.718768	0.442259	-0.00639532	-108.384
ENSMUSG00000033773	RNA polymerase II associated protein 2	NM_144911,NM_001163461,NM_001163462	723	0.00724096	486	0.00623254	533	0.00666099	1	0.700802	0.693533	0.47967	-0.00639059	-108.464
ENSMUSG00000058440	nuclear respiratory factor 1	NM_001164230,NM_001164227,NM_001164229,NM_001164226,NM_001164228,NM_010938	2471	0.00908275	1750	0.00822887	1936	0.00887415	1	0.838611	0.684118	0.461804	-0.00639003	-108.473
ENSMUSG00000033671	centrosomal protein 350	NM_001039184	2386	0.019029	1594	0.0162558	1635	0.0162537	1	0.804081	0.718191	0.455626	-0.00638798	-108.508
ENSMUSG00000021278	amnionless	NM_033603	46	0.00380057	34	0.00358927	39	0.00401598	1	0.584812	0.551456	0.563202	-0.00638622	-108.538
ENSMUSG00000036188	ankyrin repeat and MYND domain containing 2	NM_146033	1215	0.068683	806	0.0583823	835	0.0589182	1	0.74081	0.649851	0.489128	-0.00638502	-108.558
ENSMUSG00000038980	cDNA sequence BC066135	NM_173031	291	0.0174489	167	0.0127926	259	0.0193548	1	0.787937	0.838587	0.424126	-0.00638303	-108.592
ENSMUSG00000048039	interferon stimulated exonuclease gene 20-like 2; predicted gene 8778	NM_177663	3280	0.156709	2071	0.126547	2524	0.15037	1	0.82331	0.679167	0.466243	-0.00638157	-108.617
ENSMUSG00000069729	AT rich interactive domain 1B (SWI-like)	NM_001085355	3609	0.0162529	1905	0.0109643	2742	0.0153915	1	0.809173	0.756446	0.443807	-0.00638008	-108.642
ENSMUSG00000020448	ring finger protein 185	NM_145355	1431	0.031221	979	0.0273517	1071	0.0291586	1	0.848564	0.629316	0.481014	-0.0063776	-108.685
ENSMUSG00000033985	testis-specific kinase 2	NM_146151	161	0.00263976	134	0.00281438	143	0.002926	1	0.842807	0.579908	0.502259	-0.00637357	-108.753
ENSMUSG00000029190	DNA segment, Chr 5, ERATO Doi 579, expressed	NM_001081232	1968	0.0167037	1262	0.0137086	1537	0.0162683	1	0.574237	0.634217	0.529373	-0.00636459	-108.907
ENSMUSG00000038697	TAF5-like RNA polymerase II, p300/CBP-associated factor (PCAF)-associated factor	NM_133966	2083	0.0496908	1801	0.0549442	1635	0.0486368	1	0.810243	0.733236	0.451862	-0.00636272	-108.939
ENSMUSG00000034071	zinc fingr protein 551	NM_001033820	172	0.0070446	99	0.00519443	114	0.005825	1	0.551536	0.633973	0.535009	-0.0063626	-108.941
ENSMUSG00000027963	exostoses (multiple)-like 2	NM_021388,NM_001163515,NM_001163514	585	0.00801805	475	0.00835456	468	0.00801639	1	0.766633	0.578965	0.516231	-0.00635489	-109.073
ENSMUSG00000035310	lin-54 homolog (C. elegans)	NM_001115010,NM_172714	1680	0.00717325	1040	0.00567885	1128	0.0060041	1	0.716901	0.71589	0.472596	-0.00634815	-109.189
ENSMUSG00000049235	ENSMUSG00000049235		153	0.0180665	54	0.008174	147	0.0216846	1	0.926395	0.679635	0.455288	-0.00634311	-109.276
ENSMUSG00000018239	zinc finger, CCHC domain containing 10	NM_026479	308	0.0259601	207	0.0223547	267	0.0280842	1	0.931261	0.632917	0.471532	-0.00633829	-109.359
ENSMUSG00000025722	WD repeat domain 73	NM_028026	1406	0.0136813	930	0.0115752	1114	0.0135162	1	0.64139	0.643206	0.513569	-0.0063368	-109.384
ENSMUSG00000028709	MOB1, Mps One Binder kinase activator-like 2C (yeast)	NM_175308	139	0.00490059	75	0.00338802	121	0.00532707	1	0.824564	0.61131	0.494865	-0.00633505	-109.415
ENSMUSG00000026784	prenyl (solanesyl) diphosphate synthase, subunit 1	NM_019501	515	0.00970677	372	0.00899074	387	0.00910865	1	0.738473	0.66708	0.487429	-0.00632905	-109.518
ENSMUSG00000082329	ENSMUSG00000082329		64	0.0760309	7	0.0106531	55	0.0815561	1	0.803831	0.513894	0.543827	-0.00632752	-109.545
ENSMUSG00000068299	RIKEN cDNA 1700019G17 gene	NM_029331,NM_001145895	174	0.00580511	134	0.00571534	114	0.00474089	1	0.611393	0.538133	0.569074	-0.00632745	-109.546
ENSMUSG00000049606	zinc finger protein 644	NM_026856	3352	0.0135647	2010	0.0104204	2564	0.012951	1	0.718209	0.629255	0.506154	-0.00631919	-109.689
ENSMUSG00000008348	predicted gene 5928; predicted gene 12617; predicted gene 4802; similar to ribosomal protein S27a; predicted gene 13215; predicted gene 6111; predicted gene 7808; predicted gene 6014; predicted gene 8317; ubiquitin C; ubiquitin B; similar to fusion protein: ubiquitin (bases 43_513); ribosomal protein S27a (bases 217_532); similar to ubiquitin B; predicted gene 8649; ribosomal protein S27A; predic…	NM_019639	6765	0.158551	2811	0.084259	4252	0.124336	1	0.801664	0.937405	0.403552	-0.00631768	-109.715
ENSMUSG00000043487	acyl-CoA thioesterase 6	NM_172580	128	0.00520146	72	0.00375048	93	0.00471932	1	0.630513	0.770303	0.472753	-0.0063173	-109.722
ENSMUSG00000037709	family with sequence similarity 13, member A	NM_153574	171	0.00258823	132	0.00256422	110	0.0020783	1	0.766006	0.493953	0.5626	-0.00631419	-109.776
ENSMUSG00000025326	ubiquitin protein ligase E3A	NM_011668,NM_173010,NM_001033962	2819	0.0762805	1776	0.0616407	1914	0.064675	1	0.743329	0.591099	0.518246	-0.00631331	-109.791
ENSMUSG00000027076	translocase of inner mitochondrial membrane 10 homolog (yeast)	NM_013899	575	0.063429	483	0.068308	450	0.0619911	1	0.902295	0.713315	0.449915	-0.00630678	-109.905
ENSMUSG00000031828	kelch-like 36 (Drosophila)	NM_146219	166	0.0107243	131	0.0108224	151	0.0121671	1	0.767443	0.654023	0.489311	-0.00630626	-109.914
ENSMUSG00000078779	zinc finger protein 59; predicted gene 7452	NM_011762	173	0.0121569	135	0.0121668	145	0.0127318	1	0.514507	0.715658	0.517004	-0.0063055	-109.927
ENSMUSG00000049764	zinc finger protein 280B	NM_177475	1538	0.04167	946	0.0327725	1311	0.0442863	1	0.736697	0.646822	0.497393	-0.00630229	-109.983
ENSMUSG00000035960	apurinic/apyrimidinic endonuclease 1	NM_009687	1261	0.0518696	983	0.0517535	888	0.0455663	1	0.717528	0.75211	0.464412	-0.00630098	-110.006
ENSMUSG00000064409	ENSMUSG00000064548; ENSMUSG00000075802; ENSMUSG00000075949; ENSMUSG00000070225; ENSMUSG00000075942; ENSMUSG00000075804; ENSMUSG00000077556; ENSMUSG00000077350; ENSMUSG00000065107; ENSMUSG00000084595; ENSMUSG00000077743; ENSMUSG00000075814; ENSMUSG00000075811; ENSMUSG00000084599; ENSMUSG00000065102; ENSMUSG00000064631; ENSMUSG00000075817; ENSMUSG00000070219; ENSMUSG00000064635; ENSMUSG00000075955;…		5	0.00562091	4	0.00574463	4	0.00560405	1	0.467939	0.358783	0.748272	-0.00630071	-110.011
ENSMUSG00000043432	leukocyte receptor cluster (LRC) member 9	NM_175529	38	0.00309557	28	0.00292241	22	0.00223274	1	0.862488	0.591108	0.50044	-0.00629924	-110.037
ENSMUSG00000095432		NM_183145	57	0.0110392	23	0.00570326	54	0.0130728	1	0.575443	1.00368	0.425008	-0.0062982	-110.055
ENSMUSG00000062232	Rap guanine nucleotide exchange factor (GEF) 2	NM_001099624	876	0.00579557	530	0.00448655	689	0.00568508	1	0.892853	0.633426	0.479412	-0.00629736	-110.07
ENSMUSG00000046658	zinc finger protein 316	NM_017467	618	0.00858688	393	0.00698253	534	0.00925175	1	0.849952	0.766617	0.441318	-0.00629536	-110.105
ENSMUSG00000031935	mediator complex subunit 17	NM_144933	1864	0.0661167	1273	0.0578028	1354	0.0599234	1	0.794801	0.717345	0.46404	-0.00629397	-110.129
ENSMUSG00000050890	PDLIM1 interacting kinase 1 like	NM_001163794,NM_146156	1065	0.00910309	764	0.00836651	853	0.00910185	1	0.758797	0.638088	0.497805	-0.00629329	-110.141
ENSMUSG00000061615	histone cluster 1, H2ad; histone cluster 1, H2ae; histone cluster 1, H2ag; histone cluster 1, H2ah; histone cluster 1, H2ai; similar to histone 2a; histone cluster 1, H2an; histone cluster 1, H2ao; histone cluster 1, H2ac; histone cluster 1, H2ab	NM_175660	10	0.00273363	7	0.00244515	9	0.00306579	1	0.466863	1.03147	0.442128	-0.00629266	-110.152
ENSMUSG00000055835	zinc finger protein 1	NM_001037665,NM_011742	576	0.0425251	386	0.0364903	521	0.0480058	1	0.774509	0.681642	0.479529	-0.00628862	-110.222
ENSMUSG00000041235	chromodomain helicase DNA binding protein 7	NM_001081417	1378	0.00602772	851	0.00475841	1162	0.00633578	1	0.793465	0.681699	0.476632	-0.00628844	-110.226
ENSMUSG00000035941	inhibitor of Bruton agammaglobulinemia tyrosine kinase	NM_001081282	2081	0.0510465	1470	0.046152	1570	0.0480399	1	0.82888	0.620786	0.494119	-0.00628751	-110.242
ENSMUSG00000016018	superkiller viralicidic activity 2-like 2 (S. cerevisiae)	NM_028151	3912	0.163866	2758	0.148262	2810	0.147079	1	0.732306	0.718887	0.473953	-0.00628293	-110.322
ENSMUSG00000066829	zinc finger protein 810	NM_145612	835	0.0355968	496	0.0270962	628	0.0334264	1	0.630742	0.561633	0.556682	-0.00628209	-110.337
ENSMUSG00000060206	zinc finger protein 462	NM_172867	4457	0.03031	2460	0.0213863	3823	0.0324086	1	0.739727	0.684	0.484769	-0.00628159	-110.346
ENSMUSG00000055612	cell division cycle associated 7	NM_025866	5859	0.165445	4575	0.165273	4541	0.159929	1	0.712088	0.644691	0.504112	-0.00628151	-110.347
ENSMUSG00000036306	leucine zipper, putative tumor suppressor 1	NM_199364	63	0.00483761	40	0.00392852	44	0.00420997	1	0.593105	0.720586	0.499163	-0.00628104	-110.356
ENSMUSG00000039232	syntaxin 11	NM_001163591,NM_029075,NM_001163590	166	0.00492768	115	0.00436533	112	0.00414502	1	0.76827	0.570247	0.526022	-0.00628037	-110.367
ENSMUSG00000025217	beta-transducin repeat containing protein	NM_001037758,NM_009771	1208	0.0133128	789	0.0111291	910	0.0125118	1	0.784316	0.62665	0.49926	-0.00627966	-110.38
ENSMUSG00000053740	predicted gene 6457; cDNA sequence BC003885		1065	0.180327	11	0.00238595	872	0.184246	1	0.880175	0.455943	0.568869	-0.00627751	-110.418
ENSMUSG00000031641	carbonyl reductase 4	NM_145595	419	0.00939516	305	0.00875846	315	0.00881652	1	0.726289	0.639649	0.503922	-0.00627749	-110.418
ENSMUSG00000032280	transducin-like enhancer of split 3, homolog of Drosophila E(spl)	NM_001083928,NM_009389,NM_001083927	6302	0.0164517	3972	0.0132507	5373	0.0174832	1	0.874633	0.689084	0.463523	-0.00627672	-110.431
ENSMUSG00000035692	ISG15 ubiquitin-like modifier; predicted gene 9706	NM_015783	43	0.00786467	29	0.00678954	41	0.00935766	1	0.652623	0.546019	0.560493	-0.00627415	-110.477
ENSMUSG00000070808	glioma tumor suppressor candidate region gene 1	NM_001081418	1189	0.0307123	670	0.0221178	920	0.0296163	1	0.649842	0.661876	0.509862	-0.00627118	-110.529
ENSMUSG00000025402	Ngfi-A binding protein 2	NM_001122895,NM_008668	2009	0.0490244	1441	0.044948	1591	0.0483997	1	0.808707	0.640252	0.490875	-0.00627043	-110.542
ENSMUSG00000049739	zinc finger protein 646	NM_172749	2252	0.0364007	1492	0.0308267	1928	0.0388488	1	0.885667	0.643971	0.478476	-0.00627018	-110.547
ENSMUSG00000025277	predicted gene 1833; abhydrolase domain containing 6	NM_025341	473	0.0191579	406	0.0210698	402	0.0203227	1	0.806464	0.632918	0.494397	-0.00626602	-110.62
ENSMUSG00000053347	RIKEN cDNA 4930432O21 gene; hypothetical protein LOC100044277	NM_001025373	689	0.0149925	374	0.0104275	543	0.0147502	1	0.759446	0.573471	0.527633	-0.0062614	-110.702
ENSMUSG00000019256	aryl-hydrocarbon receptor	NM_013464	2622	0.0482996	1670	0.0393199	1755	0.0402974	1	0.838126	0.588564	0.508149	-0.00626135	-110.703
ENSMUSG00000038214	BEN domain containing 3	NM_199028	1998	0.0231994	1271	0.018859	1639	0.0237206	1	0.808415	0.682403	0.476368	-0.00625906	-110.743
ENSMUSG00000079252	interferon alpha responsive gene	NM_001160181,NM_001160182,NM_001160180,NM_022329	2246	0.0277509	1398	0.022141	1654	0.0255169	1	0.769869	0.601759	0.513714	-0.00625664	-110.786
ENSMUSG00000010554	methyltransferase 10 domain containing	NM_026197	2794	0.0207914	1986	0.018912	2147	0.019927	1	0.769404	0.710862	0.472724	-0.00625662	-110.786
ENSMUSG00000030346	RAD51 associated protein 1	NM_009013	1284	0.0236849	893	0.0211217	926	0.0213308	1	0.691186	0.612737	0.523036	-0.00625619	-110.794
ENSMUSG00000036840	seven in absentia 1A	NM_009172	686	0.0449095	465	0.0389854	570	0.0465574	1	0.803313	0.619951	0.501228	-0.00625082	-110.889
ENSMUSG00000055660	methyltransferase like 4	NM_176917	721	0.0463965	587	0.0484009	579	0.0465159	1	0.816775	0.606171	0.505162	-0.00624616	-110.972
ENSMUSG00000021418	ribonuclease P 40 subunit (human)	NM_145938	681	0.0104856	466	0.00918591	534	0.0102609	1	0.718176	0.673795	0.495347	-0.00623918	-111.096
ENSMUSG00000040964	Rho guanine nucleotide exchange factor (GEF) 10-like	NM_001112723,NM_172415,NM_001112722	887	0.00388752	525	0.00294354	578	0.00315858	1	0.771538	0.711972	0.473425	-0.00623786	-111.119
ENSMUSG00000029026	transformation related protein 73	NM_011642,NM_001126330,NM_001126331	782	0.00633113	408	0.00421982	657	0.00662892	1	0.797346	0.813878	0.439276	-0.0062363	-111.147
ENSMUSG00000026709	aspartyl-tRNA synthetase 2 (mitochondrial)	NM_172644	1254	0.0117657	963	0.0115649	917	0.0107338	1	0.795073	0.638143	0.496507	-0.00623545	-111.162
ENSMUSG00000070473	claudin 3	NM_009902	388	0.0425109	359	0.0502496	306	0.0417833	1	0.871374	0.774172	0.440576	-0.0062354	-111.163
ENSMUSG00000053664	ENSMUSG00000053664		323	0.484719	278	0.533517	240	0.449098	1	0.771023	0.699976	0.47804	-0.00623127	-111.237
ENSMUSG00000020472	zinc finger with KRAB and SCAN domains 17	NM_172941,NM_001130529	1338	0.0186888	1036	0.0185057	1115	0.019424	1	0.889005	0.712293	0.457342	-0.00623092	-111.243
ENSMUSG00000074903	predicted gene 2058; similar to Ubiquitin-conjugating enzyme UbcH2; ubiquitin-conjugating enzyme E2H		273	0.0374344	32	0.0056148	263	0.0449813	1	1.20881	0.447735	0.535122	-0.00621986	-111.441
ENSMUSG00000071359	TATA box binding protein-like 1	NM_011603	999	0.0270387	689	0.0238857	755	0.025499	1	0.836263	0.620499	0.498432	-0.00621972	-111.443
ENSMUSG00000045667	smoothelin-like 2	NM_177776	2637	0.0524667	1516	0.0385379	1635	0.0405435	1	0.82118	0.72597	0.462917	-0.00621958	-111.446
ENSMUSG00000006585	chromatin licensing and DNA replication factor 1	NM_026014	2408	0.152634	1504	0.121859	1836	0.145095	1	0.810402	0.84267	0.431279	-0.0062168	-111.496
ENSMUSG00000015839	nuclear factor, erythroid derived 2, like 2	NM_010902	1401	0.0493138	874	0.0393924	928	0.040758	1	0.777686	0.627902	0.504996	-0.00621428	-111.541
ENSMUSG00000030555	tetratricopeptide repeat domain 23	NM_025905,NM_001168476,NM_001168477,NM_001168475	2112	0.0175312	1502	0.0159479	1745	0.0180649	1	0.74218	0.686086	0.489254	-0.0062082	-111.65
ENSMUSG00000048327	cytoskeleton associated protein 2-like	NM_181589	3565	0.156812	2503	0.141191	2511	0.137939	1	0.747209	0.679313	0.490911	-0.00620751	-111.663
ENSMUSG00000034075	zinc finger, DHHC domain containing 5	NM_144887	4117	0.100544	2631	0.0821758	3049	0.0928464	1	0.899709	0.694013	0.463937	-0.00620356	-111.734
ENSMUSG00000059897	cDNA sequence D10627	NM_001013379	401	0.041821	233	0.0311478	300	0.0390724	1	0.60174	0.612664	0.546292	-0.00620034	-111.792
ENSMUSG00000041815	polymerase (DNA-directed), delta interacting protein 3	NM_178627	4612	0.0578933	2862	0.0459501	3429	0.0536725	1	0.753467	0.677334	0.491164	-0.00620026	-111.793
ENSMUSG00000020109	DnaJ (Hsp40) homolog, subfamily B, member 12	NM_019965	1169	0.0140954	794	0.0122414	922	0.0138627	1	0.810242	0.714035	0.469844	-0.00619918	-111.813
ENSMUSG00000058298	minichromosome maintenance complex component 9	NM_027830	874	0.0248653	537	0.0195307	650	0.0230566	1	0.670352	0.606739	0.534473	-0.00619867	-111.822
ENSMUSG00000096472		NM_009878	424	0.0458256	318	0.0441827	323	0.0436806	1	0.67621	0.637807	0.520362	-0.00619621	-111.866
ENSMUSG00000003119	CDC2-related kinase, arginine/serine-rich	NM_026952,NM_001109626,NM_001109628	3197	0.0162739	2030	0.0132115	2429	0.0154145	1	0.671133	0.619967	0.528914	-0.00619474	-111.893
ENSMUSG00000028536	RIKEN cDNA 2610528J11 gene	NM_025572	140	0.0114683	118	0.0123482	92	0.00939187	1	0.885742	0.605639	0.499294	-0.00619447	-111.898
ENSMUSG00000044921	Ras association (RalGDS/AF-6) domain family (N-terminal) member 9	NM_146240	1205	0.0787135	910	0.0759604	919	0.0748299	1	0.763184	0.649588	0.500934	-0.00618765	-112.021
ENSMUSG00000090194			12	0.00574965	8	0.0049002	10	0.00596743	1	0.584279	1.17213	0.399129	-0.00618033	-112.154
ENSMUSG00000030714	coiled-coil domain containing 101	NM_029339	723	0.0220427	485	0.0189213	586	0.0222856	1	0.822216	0.778092	0.449793	-0.00618007	-112.159
ENSMUSG00000041712	ubiquitin protein ligase E3 component n-recognin 7 (putative)	NM_025666	2893	0.123139	1995	0.108788	2076	0.110282	1	0.725776	0.714115	0.484952	-0.00617263	-112.294
ENSMUSG00000056962	jumonji domain containing 6	NM_033398	2236	0.0238649	1648	0.0225219	1775	0.0236448	1	0.776247	0.715967	0.476549	-0.00616868	-112.366
ENSMUSG00000001280	trans-acting transcription factor 1	NM_013672	7851	0.063667	4691	0.0486834	5863	0.0593069	1	0.759643	0.666437	0.496755	-0.00616691	-112.398
ENSMUSG00000062012	zinc finger protein 13	NM_011747	460	0.0150012	332	0.0138507	444	0.0180629	1	0.714329	0.607584	0.528349	-0.00616657	-112.404
ENSMUSG00000030619	embryonic ectoderm development	NM_021876	2289	0.125998	1629	0.114793	1616	0.11098	1	0.779157	0.715676	0.476365	-0.00616648	-112.406
ENSMUSG00000039620	RIKEN cDNA 6430573F11 gene	NM_176952	214	0.0029287	139	0.00243226	163	0.00278078	1	0.666555	0.648076	0.520643	-0.0061649	-112.434
ENSMUSG00000048027	RGM domain family, member B	NM_178615	6125	0.321856	3715	0.24945	5258	0.344393	1	0.76736	0.731535	0.473124	-0.00616446	-112.443
ENSMUSG00000045871	SLIT and NTRK-like family, member 6	NM_175499	786	0.0253251	436	0.018112	532	0.0214606	1	0.866122	0.649606	0.487294	-0.006162	-112.487
ENSMUSG00000048000	GRB10 interacting GYF protein 2	NM_146112,NM_001110212	5006	0.0167149	3271	0.0139714	3655	0.015217	1	0.702555	0.666845	0.506847	-0.00616129	-112.5
ENSMUSG00000045629	SH3 domain and tetratricopeptide repeats 2	NM_172628	740	0.0226194	433	0.0169177	491	0.0187048	1	0.689049	0.727714	0.488233	-0.00615236	-112.664
ENSMUSG00000026107	oligonucleotide/oligosaccharide-binding fold containing 2A	NM_028696	248	0.0121168	156	0.00975675	178	0.0108492	1	0.778454	0.586875	0.527365	-0.00615203	-112.67
ENSMUSG00000026080	carbohydrate sulfotransferase 10	NM_145142	55	0.00236597	56	0.00315714	53	0.00288663	1	1.0891	0.494966	0.528093	-0.00615098	-112.689
ENSMUSG00000045751	RIKEN cDNA F730047E07 gene	NM_199467	2585	0.0155606	1693	0.0130291	2004	0.0150367	1	0.744516	0.670227	0.499145	-0.00615037	-112.7
ENSMUSG00000089760			84	0.00740359	50	0.00563129	57	0.00625993	1	0.751966	0.866043	0.438156	-0.0061483	-112.738
ENSMUSG00000035367	RMI1, RecQ mediated genome instability 1, homolog (S. cerevisiae)	NM_001168248,NM_028904	454	0.0177966	262	0.0131433	318	0.0155472	1	0.693156	0.514111	0.580815	-0.00614354	-112.825
ENSMUSG00000039568	family with sequence similarity 100, member A	NM_145359	2279	0.0477415	1433	0.0383657	1656	0.0432456	1	0.746281	0.669344	0.499785	-0.00614266	-112.842
ENSMUSG00000049516	SPT2, Suppressor of Ty, domain containing 1 (S. cerevisiae)	NM_175318	1380	0.036482	835	0.0282433	1070	0.035285	1	0.758622	0.678052	0.494601	-0.0061418	-112.857
ENSMUSG00000078144	calpain, small subunit 2	NM_027112	124	0.0169065	108	0.0188136	71	0.0120631	1	0.754687	0.822132	0.450197	-0.00613562	-112.971
ENSMUSG00000020411	NIPA-like domain containing 4	NM_172524	482	0.0193843	346	0.0177773	307	0.0153874	1	0.861615	0.63841	0.494432	-0.00613314	-113.017
ENSMUSG00000030319	cullin-associated and neddylation-dissociated 2 (putative)	NM_025958	3422	0.0984749	2094	0.0770516	2918	0.104717	1	0.802216	0.683506	0.486618	-0.00613098	-113.056
ENSMUSG00000038152	RIKEN cDNA 5033430I15 gene		36	0.00689266	29	0.00711604	42	0.0100523	1	1.1379	0.668261	0.450991	-0.00613048	-113.066
ENSMUSG00000023330	DTW domain containing 1	NM_026981	413	0.0217921	325	0.0219841	293	0.0193002	1	0.742991	0.524769	0.566177	-0.00613025	-113.07
ENSMUSG00000053870	fucose-1-phosphate guanylyltransferase	NM_029330	544	0.0214962	295	0.0149351	421	0.0207762	1	0.861546	0.681513	0.47936	-0.00612241	-113.215
ENSMUSG00000036208	cDNA sequence BC027231	NM_145972	1099	0.0158483	724	0.0133561	904	0.0162575	1	0.750227	0.682663	0.495871	-0.00612166	-113.229
ENSMUSG00000029207	amyloid beta (A4) precursor protein-binding, family B, member 2	NM_001201414,NM_001201415,NM_009686,NM_001201416,NM_001201413	847	0.00304238	452	0.00207683	698	0.00312677	1	0.78189	0.70106	0.48454	-0.00611838	-113.289
ENSMUSG00000057963	inositol 1,3,4-triphosphate 5/6 kinase	NM_172584	559	0.0186131	370	0.0157462	409	0.0169755	1	0.88943	0.709616	0.466356	-0.00611819	-113.293
ENSMUSG00000043614	vacuolar protein sorting 37D (yeast)	NM_177574,NM_001199677	302	0.0147385	240	0.0149968	234	0.0142513	1	0.740016	0.509781	0.576224	-0.00611693	-113.316
ENSMUSG00000048924	coiled-coil domain containing 125	NM_001168386,NM_183115	87	0.00231506	65	0.00221452	92	0.00305486	1	0.926887	0.696833	0.465926	-0.00611628	-113.328
ENSMUSG00000031577	cDNA sequence BC019943	NM_144927,NM_001112729,NM_001199988	709	0.019437	453	0.0158949	518	0.0177156	1	0.628605	0.680884	0.520445	-0.00610359	-113.564
ENSMUSG00000085376			71	0.0108984	29	0.00569253	37	0.0070769	1	0.460879	0.671487	0.566439	-0.00610267	-113.581
ENSMUSG00000034189	hydroxysteroid dehydrogenase like 1	NM_175185	772	0.0336627	553	0.0308501	605	0.0328966	1	0.839286	0.702971	0.476591	-0.00610233	-113.587
ENSMUSG00000009640	DNA methyltransferase 1-associated protein 1	NM_023178	1044	0.0215632	782	0.0207001	858	0.0221298	1	0.751871	0.720704	0.483834	-0.00610206	-113.592
ENSMUSG00000026605	centromere protein F	NM_001081363	8245	0.0754593	5309	0.0621993	4956	0.0565663	1	0.682337	0.657108	0.519232	-0.00610106	-113.611
ENSMUSG00000039497	dermatan sulfate epimerase	NM_172508	3076	0.100401	2001	0.0836844	2467	0.100529	1	0.763002	0.60958	0.524259	-0.00610086	-113.615
ENSMUSG00000071252	RIKEN cDNA 2210408I21 gene	NM_001145676,NM_001081353	218	0.00659667	156	0.00606251	187	0.00707576	1	0.800341	0.677457	0.491416	-0.00610062	-113.619
ENSMUSG00000057894	zinc finger protein 329	NM_026046	1463	0.0160797	684	0.00962474	1207	0.0165503	1	0.727014	0.839604	0.452315	-0.00609835	-113.661
ENSMUSG00000091183		NM_001256065	244	0.0193333	157	0.0159261	180	0.0177919	1	0.618566	0.618951	0.548984	-0.00609294	-113.762
ENSMUSG00000023017	amiloride-sensitive cation channel 2, neuronal	NM_009597	189	0.0069527	108	0.00507974	156	0.00715518	1	0.785423	0.66583	0.498728	-0.00609167	-113.786
ENSMUSG00000042211	F-box protein 38	NM_134136	2569	0.0811109	1673	0.067619	1773	0.0698208	1	0.721551	0.664919	0.509805	-0.00609117	-113.795
ENSMUSG00000055204	ankyrin repeat domain 17	NM_198010,NM_030886	9032	0.0515617	5414	0.0395276	6447	0.0458884	1	0.752697	0.674205	0.500987	-0.00609085	-113.801
ENSMUSG00000026641	upstream transcription factor 1	NM_009480	1212	0.0164096	983	0.0170323	955	0.0161316	1	0.779552	0.775889	0.462993	-0.00609	-113.817
ENSMUSG00000035649	zinc finger, CCHC domain containing 7	NM_138590	1866	0.013141	1161	0.0104661	1403	0.012327	1	0.812826	0.881741	0.429814	-0.00608979	-113.821
ENSMUSG00000038028	RIKEN cDNA 9630033F20 gene; similar to RIKEN cDNA 9630033F20 gene	NM_177003	431	0.0163135	354	0.0171433	345	0.0162846	1	0.827912	0.690419	0.483563	-0.00608898	-113.836
ENSMUSG00000032806	solute carrier family 10 (sodium/bile acid cotransporter family), member 3	NM_001256104,NM_145406	441	0.00806639	309	0.00723928	337	0.00769415	1	0.724392	0.696837	0.498001	-0.00608483	-113.914
ENSMUSG00000092187			70	0.0142058	54	0.0140188	66	0.0167018	1	1.01947	0.519563	0.529526	-0.00608468	-113.917
ENSMUSG00000044676	zinc finger protein 612	NM_175480	300	0.0180266	227	0.0174537	250	0.0187367	1	0.623691	0.587663	0.563028	-0.00608414	-113.927
ENSMUSG00000034266	basic leucine zipper transcription factor, ATF-like	NM_016767	16	0.00226632	15	0.00277	20	0.00360245	1	0.885075	0.520938	0.547904	-0.00608405	-113.929
ENSMUSG00000078919	dolichol-phosphate (beta-D) mannosyltransferase 1	NM_010072	367	0.00410879	192	0.00274847	328	0.00457767	1	0.802643	0.788691	0.456436	-0.00608228	-113.962
ENSMUSG00000017667	zinc finger protein 334	NM_178411	637	0.0106758	381	0.00818495	543	0.0113598	1	0.719427	0.735962	0.485716	-0.00608092	-113.987
ENSMUSG00000047414	fibronectin leucine rich transmembrane protein 2	NM_201518	323	0.00361384	231	0.0037891	229	0.00337414	1	0.932275	0.556757	0.523468	-0.00608016	-114.002
ENSMUSG00000024420	zinc finger protein 521	NM_145492	159	0.00348478	138	0.00391908	165	0.00454973	1	0.890012	0.596167	0.511934	-0.00607814	-114.039
ENSMUSG00000013646	SH3 binding domain protein 5 like	NM_024480,NM_001161338	1321	0.0140486	813	0.0110559	1000	0.0132597	1	0.677887	0.591955	0.550203	-0.00607508	-114.097
ENSMUSG00000003348	MOB1, Mps One Binder kinase activator-like 2A (yeast)	NM_172457	1062	0.0552918	800	0.0534064	781	0.0507659	1	0.806734	0.618315	0.51584	-0.00607002	-114.192
ENSMUSG00000020305	ankyrin repeat and SOCS box-containing 3	NM_023906	615	0.00770494	413	0.00664131	409	0.0064039	1	0.748063	0.619479	0.525343	-0.006068	-114.23
ENSMUSG00000022507	RIKEN cDNA 1810013L24 gene	NM_001081400	1606	0.054507	826	0.0358792	1136	0.048099	1	0.734249	0.662223	0.510541	-0.00606722	-114.245
ENSMUSG00000058881	zinc finger protein 516	NM_183033,NM_001177464	2446	0.0218995	1368	0.0156583	1909	0.0213062	1	0.805843	0.666241	0.497328	-0.00606681	-114.252
ENSMUSG00000094251			9	0.0147949	6	0.0126085	7	0.0143466	1	0.909487	0.480164	0.568403	-0.00606639	-114.26
ENSMUSG00000031060	RNA binding motif protein 10; predicted gene 12799	NM_001167776,NM_001161816,NM_145627,NM_001167775	1796	0.0120344	2986	0.0256032	1455	0.0121615	1	0.672441	0.675378	0.517726	-0.00605563	-114.463
ENSMUSG00000030067	forkhead box P1	NM_053202,NM_001197321,NM_001197322	4412	0.0111265	2768	0.00892117	3210	0.0100901	1	0.823671	0.68674	0.488219	-0.00605325	-114.508
ENSMUSG00000046667	RNA binding motif protein 12B	NM_028226	490	0.00936286	231	0.00564903	402	0.00958234	1	0.69691	0.701816	0.504161	-0.00604556	-114.654
ENSMUSG00000050714	zinc finger and BTB domain containing 26	NM_199025	1032	0.0194686	520	0.012558	725	0.0170588	1	0.707682	0.686092	0.508017	-0.00604477	-114.669
ENSMUSG00000051341	hypothetical protein LOC100044274; zinc finger protein 52	NM_144515	191	0.0121137	166	0.0134939	174	0.0137826	1	0.834121	0.495029	0.574164	-0.00604288	-114.705
ENSMUSG00000075054	predicted gene 6505; RIKEN cDNA 1600012F09 gene	NM_025904	800	0.0321188	504	0.0259127	503	0.0251933	1	0.691579	0.58447	0.553938	-0.00604077	-114.745
ENSMUSG00000078862	similar to zinc finger protein 709	NM_001190302,NM_001177480	155	0.00417258	69	0.00238306	135	0.00454241	1	0.770807	0.782486	0.466026	-0.00603958	-114.767
ENSMUSG00000052214	optic atrophy 3 (human)	NM_207525	2030	0.0589735	1450	0.0538595	1589	0.0575592	1	0.872827	0.690478	0.481009	-0.00603847	-114.788
ENSMUSG00000020652	centromere protein O	NM_134046	869	0.008646	579	0.00737299	662	0.0082167	1	0.754062	0.706892	0.493217	-0.00603692	-114.818
ENSMUSG00000045374	WD repeat domain 81	NM_138950	474	0.00379544	285	0.00291926	326	0.00325406	1	0.695598	0.603205	0.544997	-0.00603473	-114.86
ENSMUSG00000032712	RIKEN cDNA 2810474O19 gene	NM_026054	1224	0.011418	745	0.00890799	905	0.0105391	1	0.760556	0.613126	0.528844	-0.00603226	-114.907
ENSMUSG00000042558	ADP-ribosylhydrolase like 2	NM_133883	1789	0.0430869	1276	0.0393241	1419	0.0426352	1	0.763109	0.666461	0.507144	-0.00602816	-114.985
ENSMUSG00000003382	ets variant gene 3	NM_012051,NM_001083318	3160	0.0184619	2112	0.0157694	2446	0.0178116	1	0.743573	0.634257	0.523351	-0.00602683	-115.01
ENSMUSG00000033970	replication factor C (activator 1) 3	NM_027009	2108	0.0372374	1545	0.0349913	1607	0.0354553	1	0.755254	0.747628	0.480193	-0.00602646	-115.017
ENSMUSG00000065663	ENSMUSG00000065663; ENSMUSG00000065379; ENSMUSG00000064997; ENSMUSG00000075946		100	0.104586	45	0.0601959	71	0.0926138	1	0.853585	0.800758	0.450021	-0.00602626	-115.021
ENSMUSG00000037474	denticleless homolog (Drosophila)	NM_029766	4719	0.155462	2954	0.124537	3503	0.143945	1	0.752347	0.686747	0.501701	-0.00602403	-115.064
ENSMUSG00000024776	STAM binding protein like 1	NM_029682	458	0.00710392	339	0.00674692	308	0.00596661	1	0.784912	0.575278	0.542449	-0.00602322	-115.079
ENSMUSG00000057637	PR domain containing 2, with ZNF domain	NM_001081355,NM_001256380	3100	0.0485273	1889	0.0378114	2633	0.0513939	1	0.722709	0.689946	0.505734	-0.00602224	-115.098
ENSMUSG00000072258	TATA box binding protein (Tbp)-associated factor, RNA polymerase I, A	NM_021466	922	0.0872229	651	0.0787744	838	0.0988627	1	0.624178	0.573569	0.575601	-0.00601973	-115.146
ENSMUSG00000043668	TOX high mobility group box family member 3	NM_172913	547	0.0146401	375	0.0128253	460	0.0153451	1	0.853312	0.806236	0.449352	-0.00601458	-115.245
ENSMUSG00000080540	ENSMUSG00000080540; ENSMUSG00000080394		22	0.0226089	15	0.0197625	23	0.0295493	1	1.17297	1.15357	0.346959	-0.00601418	-115.252
ENSMUSG00000078546	ENSMUSG00000078546		200	0.0158289	124	0.0125814	157	0.0155178	1	0.825859	0.493987	0.579107	-0.00601095	-115.314
ENSMUSG00000071286	ankyrin repeat domain 57		977	0.0301479	564	0.0222506	681	0.026195	1	0.622343	0.635331	0.548502	-0.00600594	-115.41
ENSMUSG00000020745	platelet-activating factor acetylhydrolase, isoform 1b, subunit 1	NM_013625	7902	0.0391428	5365	0.0340472	5510	0.0340607	1	0.811926	0.700575	0.488757	-0.00600573	-115.414
ENSMUSG00000079020	solute carrier family 45, member 4	NM_001168255,NM_001033219	967	0.00551033	578	0.00420984	843	0.00598917	1	0.674778	0.76055	0.491367	-0.00600485	-115.431
ENSMUSG00000048922	cell division cycle associated 2	NM_001110162,NM_175384	2166	0.020977	1494	0.0185166	1686	0.0203666	1	0.868837	0.703889	0.479485	-0.00600482	-115.432
ENSMUSG00000038299	WD repeat domain 36	NM_001110016,NM_144863,NM_001110015	3335	0.0744488	2371	0.0677557	2417	0.0673155	1	0.803318	0.720766	0.483436	-0.00600196	-115.487
ENSMUSG00000021713	peptidylprolyl isomerase domain and WD repeat containing 1	NM_172807	1397	0.081662	928	0.0695145	1031	0.075246	1	0.704859	0.703358	0.505675	-0.00600155	-115.495
ENSMUSG00000015357	caseinolytic peptidase X (E.coli)	NM_001044389,NM_011802	1619	0.0296843	1251	0.0293758	1238	0.0283298	1	0.786845	0.717571	0.487212	-0.00599954	-115.533
ENSMUSG00000062300	poliovirus receptor-related 2	NM_008990,NM_001159724	2905	0.0851121	2053	0.0769165	2325	0.0849478	1	0.852156	0.736176	0.47169	-0.00599728	-115.577
ENSMUSG00000022300	WD repeats and SOF domain containing 1	NM_198606	1798	0.161705	1386	0.159773	1257	0.141155	1	0.829878	0.712181	0.4828	-0.00599672	-115.588
ENSMUSG00000002661	alkB, alkylation repair homolog 7 (E. coli)	NM_025538,NM_027372	376	0.0239313	337	0.0274376	345	0.0273887	1	1.0024	0.791526	0.436883	-0.00599611	-115.6
ENSMUSG00000024491	RNA binding motif protein 27	NM_172626	2861	0.0319528	1650	0.0235652	2052	0.0285732	1	0.775859	0.673507	0.504961	-0.00599587	-115.604
ENSMUSG00000053293	nuclear pore membrane protein 121	NM_148932	3595	0.0447511	2314	0.036817	2700	0.0418954	1	0.811341	0.761276	0.470009	-0.00599143	-115.69
ENSMUSG00000021532	FAST kinase domains 3	NM_027123	973	0.0569935	610	0.0457278	700	0.0511522	1	0.683425	0.653525	0.529556	-0.00599087	-115.701
ENSMUSG00000063334	KRR1, small subunit (SSU) processome component, homolog (yeast)	NM_178610	1944	0.0253472	1226	0.0204813	1491	0.02427	1	0.711174	0.716339	0.500863	-0.00599004	-115.717
ENSMUSG00000007817	RIKEN cDNA D930049A15 gene; zinc finger, MIZ-type containing 1	NM_183208	3566	0.0229766	2152	0.0177219	2693	0.0216285	1	0.818389	0.787366	0.461443	-0.00598751	-115.766
ENSMUSG00000078813	leukocyte receptor cluster (LRC) member 1	NM_027203	170	0.0105693	111	0.00882708	126	0.00977202	1	0.72934	0.610813	0.539212	-0.00598751	-115.766
ENSMUSG00000039990	RIKEN cDNA 2700050L05 gene	NM_178115	1673	0.0189863	1020	0.0148154	1232	0.0174447	1	0.726384	0.685464	0.509737	-0.00598482	-115.817
ENSMUSG00000037568	vasohibin 2	NM_144879	2119	0.0488378	1222	0.0360356	1635	0.0469976	1	0.834608	0.703786	0.486074	-0.00598243	-115.864
ENSMUSG00000043445	phosphoglycolate phosphatase	NM_025954	555	0.0746333	421	0.0724677	428	0.0718097	1	0.741563	0.722904	0.494083	-0.00598121	-115.887
ENSMUSG00000038900	similar to ribosomal protein L12; predicted gene 7117; small nucleolar RNA, H/ACA box 65; predicted gene 11425; predicted gene 6285; predicted gene 5962; predicted gene 9396; similar to 60S ribosomal protein L12; ribosomal protein L12; predicted gene 6336	NM_009076	1665	0.042211	1698	0.0550914	1264	0.0399885	1	0.524156	0.87627	0.489467	-0.00598076	-115.896
ENSMUSG00000070583	Friend virus susceptibility 1	NM_010244	463	0.0462977	344	0.0440357	348	0.0434213	1	0.798467	0.699217	0.493225	-0.00598065	-115.898
ENSMUSG00000036568	cDNA sequence BC032203	NM_001100452	600	0.0126069	387	0.0103989	457	0.0119706	1	0.816456	0.657156	0.506099	-0.00597864	-115.937
ENSMUSG00000006675	prolyl 4-hydroxylase, transmembrane (endoplasmic reticulum)	NM_028944	57	0.00435239	39	0.00381521	43	0.00409723	1	0.573011	0.475936	0.650059	-0.00597549	-115.998
ENSMUSG00000038544	RIKEN cDNA 1110054O05 gene	NM_001013577	1875	0.0315963	1201	0.025876	1523	0.0319998	1	0.795311	0.634097	0.519091	-0.00597275	-116.052
ENSMUSG00000038240	prenyl (solanesyl) diphosphate synthase, subunit 2	NM_001168289,NM_027772	361	0.00452331	236	0.00378199	280	0.00437603	1	0.764392	0.775734	0.474151	-0.0059706	-116.093
ENSMUSG00000031024	suppression of tumorigenicity 5	NM_029811,NM_001001326	2421	0.022611	1550	0.0185064	2031	0.0236498	1	0.792132	0.662376	0.508724	-0.00596869	-116.131
ENSMUSG00000084910			164	0.00874436	89	0.00608728	126	0.00838739	1	0.913313	1.06594	0.387112	-0.00596687	-116.166
ENSMUSG00000001768	similar to Ras and Rab interactor 2; Ras and Rab interactor 2	NM_028724	961	0.00826963	577	0.00635756	660	0.00708559	1	0.75967	0.722281	0.492985	-0.00595977	-116.304
ENSMUSG00000094649		NM_001177513	97	0.00824527	53	0.00576355	58	0.00614803	1	0.699344	0.734018	0.499324	-0.00595882	-116.323
ENSMUSG00000044813	src homology 2 domain-containing transforming protein B	NM_001033306	845	0.0190819	659	0.0190186	639	0.0179877	1	0.873387	0.739923	0.470454	-0.00595876	-116.324
ENSMUSG00000022204	neuroguidin, EIF4E binding protein	NM_026890	1166	0.135027	966	0.143576	859	0.124315	1	0.7624	0.714866	0.495278	-0.00595738	-116.351
ENSMUSG00000017146	breast cancer 1	NM_009764	3443	0.0427071	2251	0.035725	2523	0.0390314	1	0.700274	0.687147	0.516424	-0.0059524	-116.448
ENSMUSG00000028121	breast cancer anti-estrogen resistance 3	NM_013867	146	0.00611732	70	0.00375438	88	0.00460012	1	0.712678	0.729308	0.499488	-0.00594718	-116.55
ENSMUSG00000030087	Kruppel-like factor 15	NM_023184	782	0.0228029	497	0.0185166	631	0.0229327	1	0.736059	0.716049	0.5001	-0.00594643	-116.565
ENSMUSG00000032744	hairy/enhancer-of-split related with YRPW motif-like	NM_013905	237	0.00590472	120	0.00382316	157	0.00487456	1	0.842601	0.559285	0.547087	-0.0059461	-116.572
aENSMUSG00000026167	wingless related MMTV integration site 10a	NM_009518	1648	0.0924719	993	0.0711845	1321	0.09238	1	0.856096	0.768331	0.464924	-0.00594598	-116.574
ENSMUSG00000022000	zinc finger CCCH type containing 13	NM_026083	2998	0.0674626	2226	0.0640619	2224	0.0623901	1	0.797958	0.721589	0.488527	-0.00594245	-116.643
ENSMUSG00000018401	myotubularin related protein 4	NM_133215	3682	0.0290132	2422	0.0244016	3067	0.0301277	1	0.825034	0.701488	0.491426	-0.0059416	-116.66
ENSMUSG00000069011	ENSMUSG00000069011		3920	0.786994	86	0.0221215	3196	0.801263	1	0.717588	0.74482	0.493888	-0.00594106	-116.671
ENSMUSG00000059183	mitochondrial methionyl-tRNA formyltransferase	NM_027134	419	0.00959515	291	0.00852588	364	0.0103991	1	0.852126	0.74084	0.47443	-0.00594051	-116.681
ENSMUSG00000094851			4	0.00440216	5	0.00706282	7	0.00964401	1	1.17493	0.142712	0.998068	-0.0059371	-116.749
ENSMUSG00000002814	similar to topoisomerase III; topoisomerase (DNA) III alpha	NM_009410	1260	0.012786	887	0.0115103	932	0.0117931	1	0.755404	0.711639	0.499157	-0.00593685	-116.753
ENSMUSG00000048429	predicted gene 5747; RIKEN cDNA 1810026J23 gene	NM_178619	1796	0.0782258	1254	0.0698597	1246	0.0676558	1	0.79289	0.729232	0.487779	-0.00592884	-116.911
ENSMUSG00000096160			550	0.0901128	14	0.0029353	458	0.0935924	1	0.903903	0.514511	0.562273	-0.00592568	-116.973
ENSMUSG00000004054	mitogen-activated protein kinase kinase kinase 11	NM_022012	1566	0.0570438	938	0.0436887	1193	0.0541906	1	0.810337	0.79923	0.463796	-0.00592342	-117.018
ENSMUSG00000006673	glutamine-rich 1	NM_001114119,NM_175143	4046	0.0847906	2725	0.0730889	3078	0.0804658	1	0.872496	0.710516	0.482969	-0.00592244	-117.037
ENSMUSG00000038518	jumonji, AT rich interactive domain 2	NM_001205043,NM_001205044,NM_021878	2696	0.0108032	1660	0.0085118	1920	0.00959066	1	0.808277	0.667753	0.50793	-0.00592091	-117.068
ENSMUSG00000082826	ENSMUSG00000082826		141	0.056558	7	0.00359457	96	0.0480301	1	0.929434	0.205841	0.883541	-0.00592024	-117.081
ENSMUSG00000031104	RAB33A, member of RAS oncogene family	NM_011228	33	0.0039057	29	0.00442166	23	0.00340626	1	0.887797	0.719505	0.478056	-0.00591985	-117.089
ENSMUSG00000037174	E74-like factor 2	NM_023502	2465	0.0181656	1877	0.0177029	1881	0.0172921	1	0.828714	0.669501	0.504257	-0.00591905	-117.105
ENSMUSG00000077212	ENSMUSG00000077212		102	0.178016	38	0.0848967	70	0.152371	1	0.755969	1.1192	0.399138	-0.00591796	-117.126
ENSMUSG00000067722	cDNA sequence BC003965	NM_183150	1252	0.0571663	925	0.0540694	975	0.0555514	1	0.769494	0.713737	0.497672	-0.00591708	-117.143
ENSMUSG00000048874	PHD finger protein 3	NM_001081080	4144	0.0756837	2716	0.0635092	3013	0.0686493	1	0.79175	0.693087	0.501474	-0.00591671	-117.151
ENSMUSG00000039253	fructosamine 3 kinase related protein	NM_181420	373	0.0204007	250	0.0175396	299	0.0204241	1	0.799914	0.673153	0.507665	-0.00591517	-117.181
ENSMUSG00000088262			5	0.0033263	7	0.00596616	11	0.00914431	1	1.63934	0.927642	0.361626	-0.0059119	-117.246
ENSMUSG00000041438	cirrhosis, autosomal recessive 1A (human)	NM_011574	2818	0.174179	2359	0.186659	2134	0.164574	1	0.74786	0.70631	0.504507	-0.00590894	-117.305
ENSMUSG00000041777	RIKEN cDNA 1700023B02 gene; predicted gene 5605; similar to CBF1 interacting corepressor; predicted gene 13803; predicted gene 2810	NM_025854	190	0.00734867	467	0.0231588	138	0.00666628	1	0.788694	0.705544	0.499045	-0.00589712	-117.54
ENSMUSG00000081656	ENSMUSG00000081656		55	0.0220585	38	0.0194877	48	0.0240005	1	0.829372	0.585889	0.540828	-0.00589675	-117.547
ENSMUSG00000041000	tripartite motif-containing 62	NM_178110	511	0.0109248	314	0.00857797	399	0.010632	1	0.88125	0.712402	0.483093	-0.00589655	-117.551
ENSMUSG00000073602	serine (or cysteine) peptidase inhibitor, clade B (ovalbumin), member 3B	NM_198680	200	0.00845973	177	0.00956456	91	0.00479693	1	0.918331	0.672908	0.493837	-0.00587252	-118.032
ENSMUSG00000026816	general transcription factor IIIC, polypeptide 5	NM_148928	1294	0.0198351	966	0.0189562	1081	0.0206818	1	0.812751	0.62021	0.530489	-0.00587071	-118.069
ENSMUSG00000071855	coiled-coil domain containing 112	NM_001160399	774	0.038266	622	0.039347	644	0.0397162	1	0.829701	0.625832	0.525615	-0.00586791	-118.125
ENSMUSG00000032583	MON1 homolog A (yeast)	NM_028369	576	0.0383446	351	0.0298656	404	0.0335258	1	0.686353	0.747948	0.504165	-0.00586764	-118.131
ENSMUSG00000038417	FIG4 homolog (S. cerevisiae)	NM_133999	595	0.0252614	455	0.0247689	444	0.0235466	1	0.891556	0.802819	0.455834	-0.00586754	-118.133
ENSMUSG00000045038	RIKEN cDNA 9630025F12 gene; protein kinase C, epsilon	NM_011104	325	0.00365301	208	0.00299424	265	0.00371699	1	0.877459	0.853115	0.444074	-0.00586587	-118.166
ENSMUSG00000024660	inner centromere protein	NM_016692	4670	0.201527	3086	0.170266	3805	0.204751	1	0.783988	0.69688	0.505678	-0.005862	-118.244
ENSMUSG00000021023	RIKEN cDNA 1110008L16 gene	NM_025373	736	0.0326842	525	0.0298054	520	0.0287842	1	0.75646	0.763354	0.487711	-0.00585921	-118.3
ENSMUSG00000036461	E74-like factor 1	NM_007920	4177	0.0715614	2704	0.0591931	2896	0.0618393	1	0.92112	0.728865	0.475529	-0.00585399	-118.406
ENSMUSG00000042549	gene trap locus F3a		62	0.00663203	35	0.00479379	45	0.00600821	1	0.50959	0.72097	0.554642	-0.00585111	-118.464
ENSMUSG00000033458	hypothetical protein LOC100047062; myotubularin related protein 15	NM_177893	639	0.00711908	434	0.00618223	487	0.00676243	1	0.823164	0.648906	0.518748	-0.00584902	-118.506
ENSMUSG00000037490	solute carrier family 2 (facilitated glucose transporter), member 12	NM_178934	185	0.00560371	113	0.00437642	127	0.00479702	1	0.948301	0.810541	0.448159	-0.00584701	-118.547
ENSMUSG00000020224	predicted gene 14535; predicted gene 12952; LLP homolog, long-term synaptic facilitation (Aplysia)	NM_025431	567	0.0414332	1559	0.145842	394	0.0359296	1	0.772149	0.649985	0.526968	-0.00584548	-118.578
ENSMUSG00000030643	RAB30, member RAS oncogene family	NM_029494	412	0.0119514	252	0.00938342	384	0.0139245	1	0.818755	0.655356	0.517306	-0.00584382	-118.612
ENSMUSG00000032633	folliculin	NM_146018	960	0.011296	649	0.00977576	821	0.0120543	1	0.771834	0.775646	0.482695	-0.00584219	-118.645
ENSMUSG00000024431	nuclear receptor subfamily 3, group C, member 1	NM_008173	4958	0.0292375	3228	0.0243409	3253	0.0239161	1	0.826224	0.707502	0.496995	-0.00584066	-118.676
ENSMUSG00000015971	ARP8 actin-related protein 8 homolog (S. cerevisiae)	NM_027493	1332	0.0871325	944	0.0790354	997	0.0813566	1	0.67613	0.725976	0.516004	-0.00583874	-118.715
ENSMUSG00000053289	DEAD (Asp-Glu-Ala-Asp) box polypeptide 10	NM_029936	2100	0.0864009	1732	0.0912685	1518	0.0779376	1	0.866132	0.704973	0.49255	-0.0058342	-118.808
ENSMUSG00000025008	tectonic family member 3	NM_026260	511	0.0111195	367	0.0102185	415	0.0112639	1	0.849046	0.739807	0.483302	-0.00583306	-118.831
ENSMUSG00000028517	phosphatidic acid phosphatase type 2B	NM_080555	365	0.0156191	210	0.0115812	251	0.0134347	1	0.799186	0.695527	0.506287	-0.00583006	-118.892
ENSMUSG00000082746	ENSMUSG00000082746		12	0.0041454	5	0.00220761	5	0.00214538	1	0.585016	0.144408	1.20208	-0.00582563	-118.982
ENSMUSG00000035778	glycoprotein galactosyltransferase alpha 1, 3	NM_010283,NM_001145821	3444	0.0264234	2342	0.0229854	2543	0.0243352	1	0.893285	0.711198	0.487536	-0.00582226	-119.051
ENSMUSG00000063632	SRY-box containing gene 11	NM_009234	832	0.0570098	476	0.0417391	756	0.0646071	1	0.748775	0.851659	0.465816	-0.00581954	-119.107
ENSMUSG00000025147	RIKEN cDNA 2700078K21 gene	NM_028308	1917	0.182372	1430	0.174003	1470	0.17441	1	0.794621	0.72865	0.496573	-0.00581446	-119.211
ENSMUSG00000037991	RIKEN cDNA A630055G03 gene	NM_001162932	399	0.014745	209	0.00987353	362	0.0166791	1	0.891081	0.782246	0.465994	-0.00581082	-119.286
ENSMUSG00000021690	junction-mediating and regulatory protein	NM_021310	2250	0.0354252	1304	0.0262533	1610	0.0316025	1	0.792559	0.682028	0.513967	-0.00580991	-119.304
ENSMUSG00000085208			2960	0.0581385	1933	0.048594	2261	0.0554017	1	0.840965	0.652815	0.517715	-0.00580865	-119.33
ENSMUSG00000052504	Eph receptor A3	NM_010140	110	0.00229775	79	0.00239671	117	0.00337612	1	0.874413	0.656027	0.51153	-0.00580747	-119.354
ENSMUSG00000029655	NEDD4 binding protein 2-like 2	NM_201369	3172	0.0287985	1828	0.0212575	2322	0.0263094	1	0.7081	0.622274	0.55388	-0.005805	-119.405
ENSMUSG00000067833	hypothetical protein LOC677325; predicted gene 7292; predicted gene 9684		195	0.0796247	118	0.0616192	163	0.0830257	1	0.80916	0.72645	0.495823	-0.00580488	-119.408
ENSMUSG00000039270	multiple EGF-like-domains 9	NM_172694	1985	0.0300329	1242	0.0240423	1364	0.0257276	1	0.863818	0.804094	0.463882	-0.00580154	-119.476
ENSMUSG00000057234	methyltransferase 5 domain containing 1	NM_029790	120	0.00277623	100	0.00298233	78	0.00225726	1	0.871565	0.566864	0.551337	-0.00580059	-119.496
ENSMUSG00000022325	processing of precursor 1, ribonuclease P/MRP family, (S. cerevisiae)	NM_152894,NM_026340	884	0.0138422	621	0.0124489	743	0.0145177	1	0.768927	0.703914	0.510536	-0.00580021	-119.504
ENSMUSG00000092713			19	0.0349541	15	0.0353115	12	0.0275154	1	0.800403	0.528497	0.583495	-0.00579834	-119.542
ENSMUSG00000004085	RIKEN cDNA B230120H23 gene	NM_001164791,NM_023057,NM_178084	2599	0.0255528	1606	0.0201898	2145	0.026295	1	0.785992	0.661569	0.52399	-0.00579718	-119.566
ENSMUSG00000025373	ring finger protein 41	NM_026259,NM_001164237	1616	0.0290072	1119	0.0257108	1304	0.0292015	1	0.827219	0.688167	0.5074	-0.00579516	-119.608
ENSMUSG00000079014	ENSMUSG00000079014	NM_001199940	1057	0.0505159	892	0.0544641	997	0.0593835	1	0.699459	0.719402	0.517862	-0.00579096	-119.695
ENSMUSG00000025171	ubiquitin domain containing 1	NM_145500	308	0.0277656	188	0.0217261	224	0.0252243	1	0.839231	0.820337	0.463454	-0.00578975	-119.72
ENSMUSG00000029501	ankyrin repeat and LEM domain containing 2	NM_027922,NM_001253814	2250	0.0302626	1460	0.0251216	1691	0.0283636	1	0.768865	0.689148	0.516896	-0.00578904	-119.734
ENSMUSG00000020770	unkempt homolog (Drosophila)	NM_172569	1702	0.0171742	1064	0.0137322	1416	0.017819	1	0.787296	0.74404	0.494774	-0.00578586	-119.8
ENSMUSG00000029591	uracil DNA glycosylase	NM_011677,NM_001040691	1664	0.0318183	1311	0.0320432	1449	0.0345417	1	0.827973	0.757467	0.48441	-0.00578353	-119.848
ENSMUSG00000029569	transmembrane protein 168	NM_028990	1359	0.0177854	783	0.0131469	1000	0.0163471	1	0.722116	0.712143	0.517464	-0.00577744	-119.975
ENSMUSG00000081355	similar to tuftelin; tuftelin 1		14	0.00390062	10	0.00356144	15	0.0052091	1	1.17053	0.938447	0.399628	-0.00577537	-120.018
ENSMUSG00000022272	myosin X	NM_019472	2794	0.016239	1766	0.0131186	2180	0.0157921	1	0.809029	0.746778	0.491491	-0.00577324	-120.062
ENSMUSG00000026404	DEAD (Asp-Glu-Ala-Asp) box polypeptide 59	NM_026500	595	0.0189023	491	0.0199868	456	0.0180869	1	0.782912	0.616918	0.545262	-0.00577259	-120.076
ENSMUSG00000035354	UV radiation resistance associated gene	NM_178635	736	0.0296266	535	0.0275747	507	0.0254573	1	0.870616	0.792767	0.468512	-0.00577107	-120.107
ENSMUSG00000029073	glycolipid transfer protein domain containing 1	NM_024472	406	0.00972916	324	0.00993733	328	0.00980601	1	0.847002	0.668528	0.51404	-0.00576701	-120.192
ENSMUSG00000070462	mesoderm development candidate 1	NM_030705	1056	0.0377551	823	0.037711	874	0.0390019	1	0.918922	0.835659	0.450556	-0.00576621	-120.208
ENSMUSG00000092229			29	0.00700921	9	0.00278445	23	0.00694263	1	0.563777	0.799927	0.520379	-0.00576565	-120.22
ENSMUSG00000031774	RIKEN cDNA 2310065K24 gene	NM_028221	2401	0.1853	1994	0.196762	1809	0.174078	1	0.831014	0.674838	0.514299	-0.00576424	-120.25
ENSMUSG00000023800	T-cell lymphoma invasion and metastasis 2	NM_011878,NM_001122998	289	0.00322914	217	0.00312474	209	0.00292313	1	0.767379	0.623594	0.546014	-0.00576148	-120.307
ENSMUSG00000087269			37	0.00341465	29	0.00342925	60	0.00691677	1	0.94993	0.769742	0.465983	-0.00576063	-120.325
ENSMUSG00000095847			14	0.00334529	9	0.00274857	13	0.00386848	1	0.751873	0.31851	0.768127	-0.00575967	-120.345
ENSMUSG00000025209	progressive external ophthalmoplegia 1 (human)	NM_153796	1954	0.0775063	1345	0.0681837	1513	0.0748091	1	0.730658	0.645049	0.543671	-0.00575923	-120.354
ENSMUSG00000022858	transformer 2 beta homolog (Drosophila); predicted gene 6439	NM_009186	5889	0.0871296	7269	0.137732	4647	0.0858076	1	0.670171	0.613242	0.569935	-0.00575737	-120.393
ENSMUSG00000000416	cortactin binding protein 2	NM_080285	448	0.00230929	316	0.00208508	337	0.00216655	1	0.821707	0.795587	0.475846	-0.00575296	-120.485
ENSMUSG00000038828	transmembrane protein 214	NM_144525	2740	0.0212877	1691	0.0168142	2197	0.0212975	1	0.726711	0.681548	0.530187	-0.00575255	-120.494
ENSMUSG00000040451	sphingomyelin synthase 1	NM_001168525,NM_001168526,NM_144792	1773	0.01082	1188	0.00927709	1316	0.0100163	1	0.881644	0.671374	0.509193	-0.00575006	-120.546
ENSMUSG00000025257	RIB43A domain with coiled-coils 1	NM_025660	82	0.00664666	61	0.00632476	51	0.00515407	1	0.513296	0.661756	0.587245	-0.005749	-120.568
ENSMUSG00000032097	DEAD (Asp-Glu-Ala-Asp) box polypeptide 6	NM_181324,NM_001110826,NM_007841	14928	0.3403	9499	0.277091	11191	0.318137	1	0.845125	0.698448	0.504854	-0.00574604	-120.631
ENSMUSG00000034574	dishevelled associated activator of morphogenesis 1	NM_172464,NM_026102	2043	0.0471828	1226	0.0362003	1473	0.0424057	1	0.788069	0.67746	0.521759	-0.00574472	-120.658
ENSMUSG00000042367	gap junction protein, beta 3	NM_001160012,NM_008126	504	0.0199161	330	0.0166599	322	0.015858	1	0.900626	0.728454	0.48692	-0.00574119	-120.732
ENSMUSG00000018433	nucleolar protein 11	NM_133702,NM_001161329	2846	0.0393432	1815	0.0321349	2106	0.036333	1	0.79887	0.704183	0.510573	-0.0057379	-120.802
ENSMUSG00000055723	related RAS viral (r-ras) oncogene homolog 2	NM_025846	1453	0.0883308	926	0.0721123	1031	0.0782394	1	0.745909	0.670072	0.532463	-0.00573788	-120.802
ENSMUSG00000024563	MAD homolog 2 (Drosophila)	NM_010754,NM_001252481	1969	0.0261372	1559	0.026519	1487	0.0246385	1	0.809992	0.641898	0.533159	-0.00573512	-120.86
ENSMUSG00000069114	zinc finger and BTB domain containing 10	NM_177660	213	0.00394171	128	0.00304235	172	0.00397519	1	0.65086	0.644357	0.562428	-0.00573085	-120.95
ENSMUSG00000027284	tau tubulin kinase 2; congenital dyserythropoietic anemia, type I (human)	NM_026891	957	0.00525539	532	0.00373783	756	0.00517759	1	0.715398	0.761928	0.505504	-0.00572622	-121.048
ENSMUSG00000027865	ganglioside-induced differentiation-associated-protein 2	NM_010269	444	0.0114297	349	0.011561	311	0.0100179	1	0.860389	0.675735	0.512712	-0.00572452	-121.084
ENSMUSG00000024091	vesicle-associated membrane protein, associated protein A	NM_013933	3463	0.29207	2382	0.257253	2473	0.260225	1	0.871795	0.727448	0.49299	-0.00571857	-121.21
ENSMUSG00000048450	homeobox, msh-like 1	NM_010835	54	0.00385345	36	0.00328619	45	0.00400491	1	0.496816	0.900801	0.510218	-0.00571451	-121.296
ENSMUSG00000038379	Ttk protein kinase	NM_001110265,NM_009445	2325	0.111096	1557	0.0953501	1604	0.0956915	1	0.723439	0.631393	0.555145	-0.00571031	-121.385
ENSMUSG00000038975	RAB geranylgeranyl transferase, b subunit	NM_011231,NM_001163479,NM_001163478	4503	0.221886	2871	0.181203	3254	0.200154	1	0.473156	0.595922	0.635472	-0.0057098	-121.396
ENSMUSG00000037251	RIKEN cDNA 4930444A02 gene	NM_029037	421	0.0161514	336	0.0164908	385	0.0184268	1	0.897273	0.670622	0.51051	-0.00570933	-121.406
ENSMUSG00000049643	RIKEN cDNA 2310022A10 gene	NM_175107,NM_001122767	1113	0.0585681	777	0.0522759	823	0.0539935	1	0.727052	0.691189	0.530058	-0.00570875	-121.418
ENSMUSG00000051000	family with sequence similarity 160, member A1	NM_172682	611	0.00549936	355	0.00408192	340	0.00381373	1	0.800262	0.725873	0.505121	-0.00570699	-121.456
ENSMUSG00000051238	RIKEN cDNA 2310047B19 gene; predicted gene 13884; hypothetical protein LOC677214	NM_025870	352	0.0263374	229	0.021918	268	0.0250095	1	0.850671	0.691505	0.509832	-0.00570507	-121.497
ENSMUSG00000075389	RIKEN cDNA 2810410L24 gene		297	0.0125957	253	0.0137194	376	0.0198888	1	0.874534	0.752402	0.485889	-0.00569862	-121.634
ENSMUSG00000033845	mitochondrial ribosomal protein L15	NM_025300,NM_001177658	2244	0.0318933	1683	0.0306162	1613	0.0285992	1	0.810065	0.707217	0.510989	-0.00569699	-121.669
ENSMUSG00000085436			38	0.00326815	21	0.00230936	24	0.00257297	1	1.01602	0.789643	0.457108	-0.00569491	-121.714
ENSMUSG00000032783	trophinin associated protein	NM_001162506,NM_030159	1135	0.069625	649	0.0509067	877	0.0670799	1	0.81083	0.707363	0.511087	-0.00569362	-121.741
ENSMUSG00000079109	postmeiotic segregation increased 2 (S. cerevisiae)	NM_008886	974	0.00439988	687	0.00397768	807	0.00455222	1	0.729283	0.658588	0.544085	-0.00569144	-121.788
ENSMUSG00000031731	adaptor protein complex AP-1, gamma 1 subunit	NM_009677	3076	0.0458766	2186	0.0417364	2266	0.0421605	1	0.823768	0.662168	0.526475	-0.00568976	-121.824
ENSMUSG00000002617	zinc finger protein 40	NM_009555	354	0.00422299	208	0.00319561	270	0.00403138	1	0.77535	0.757274	0.499867	-0.00568913	-121.837
ENSMUSG00000026174	rcd1 (required for cell differentiation) homolog 1 (S. pombe)	NM_021383	4742	0.134784	3121	0.113479	3617	0.128201	1	0.860131	0.699086	0.507272	-0.00568487	-121.928
ENSMUSG00000019880	R-spondin 3 homolog (Xenopus laevis)	NM_028351	57	0.00322552	49	0.00359696	46	0.00327678	1	0.903319	0.601025	0.540566	-0.00568329	-121.962
ENSMUSG00000059423	RIKEN cDNA 2810408P10 gene	NM_198619	435	0.0126539	212	0.00789555	381	0.0138269	1	0.570088	0.683448	0.568796	-0.00568272	-121.975
ENSMUSG00000036450	hypoxia-inducible factor 1, alpha subunit inhibitor	NM_176958	4375	0.0856329	2668	0.0667805	3418	0.0834145	1	0.777213	0.719596	0.513013	-0.00568252	-121.979
ENSMUSG00000055334	snurportin 1	NM_178374	528	0.0526492	394	0.0503189	441	0.0548922	1	0.813769	0.683197	0.520582	-0.00568136	-122.004
ENSMUSG00000034595	RIKEN cDNA 2310014H01 gene	NM_175242,NM_001146711,NM_001146710	641	0.00736337	396	0.00584428	526	0.00756114	1	0.650324	0.64874	0.565213	-0.00567927	-122.049
ENSMUSG00000043219	homeo box A6	NM_010454	1438	0.0771435	832	0.0570253	1250	0.0835739	1	0.666209	0.61588	0.576754	-0.00567765	-122.084
ENSMUSG00000071076	Jun proto-oncogene related gene d	NM_010592	1264	0.06053	1087	0.0666452	1041	0.0622113	1	0.923963	0.881162	0.444403	-0.00567652	-122.108
ENSMUSG00000020273	poly(A) polymerase gamma	NM_172555	1083	0.015505	623	0.0114279	763	0.0136331	1	0.73287	0.633936	0.555209	-0.00567626	-122.113
ENSMUSG00000020420	zinc finger proten 607	NM_001024726	270	0.0181074	164	0.0140775	208	0.0174013	1	0.611584	0.633248	0.581229	-0.00567608	-122.117
ENSMUSG00000020482	coiled-coil domain containing 117	NM_134033	1330	0.0544752	893	0.0468112	1060	0.0541581	1	0.76775	0.74134	0.507533	-0.00567564	-122.127
ENSMUSG00000023994	nuclear transcription factor-Y alpha	NM_010913,NM_001110832	3725	0.0240461	2566	0.0211873	3037	0.0244474	1	0.802385	0.680636	0.524025	-0.00567378	-122.167
ENSMUSG00000051390	zinc finger and BTB domain containing 22	NM_020625	929	0.042813	693	0.040853	724	0.0416123	1	0.809393	0.720211	0.508642	-0.00566974	-122.254
ENSMUSG00000022498	thioredoxin domain containing 11	NM_029582,NM_134105	1723	0.0139318	1220	0.0126175	1280	0.012908	1	0.71783	0.685039	0.537838	-0.00566488	-122.359
ENSMUSG00000043542	family with sequence similarity 164, member A	NM_173181	801	0.0329041	492	0.0258966	614	0.031477	1	0.78559	0.666446	0.533302	-0.00566283	-122.403
ENSMUSG00000039308	N-deacetylase/N-sulfotransferase (heparan glucosaminyl) 2	NM_010811	1032	0.0432349	777	0.0416456	799	0.0417447	1	0.718051	0.600367	0.574784	-0.0056614	-122.434
ENSMUSG00000084632	U2 small nuclear RNA		8	0.00645905	5	0.00516288	4	0.00402422	1	0.878273	0.719893	0.499454	-0.00565724	-122.524
ENSMUSG00000048832	vacuolar protein sorting 37C (yeast)	NM_181403	1317	0.0754771	899	0.065857	1004	0.0717276	1	0.873808	0.673722	0.517027	-0.00565621	-122.546
ENSMUSG00000053985	zinc finger protein 14	NM_011748,NM_178733	90	0.0082355	54	0.00633703	79	0.00903328	1	0.61142	0.560819	0.619657	-0.00565562	-122.559
ENSMUSG00000044339	alkB, alkylation repair homolog 2 (E. coli)	NM_175016	179	0.0105155	120	0.00902364	141	0.0103335	1	0.843551	0.864572	0.460522	-0.00565516	-122.569
ENSMUSG00000074273	ENSMUSG00000074273		26	0.00348658	24	0.00411382	26	0.0043462	1	0.765319	0.510652	0.613995	-0.00565503	-122.572
ENSMUSG00000021978	exostoses (multiple)-like 3	NM_018788	3844	0.0888746	2226	0.0657985	3073	0.0885761	1	0.812202	0.779488	0.489818	-0.00565258	-122.625
ENSMUSG00000037979	coiled-coil domain containing 92	NM_144819	181	0.00481694	151	0.0051358	154	0.00510776	1	0.853115	0.678218	0.518748	-0.00565204	-122.637
ENSMUSG00000044709	gem (nuclear organelle) associated protein 7	NM_027189	782	0.0254712	609	0.0254133	619	0.0251666	1	0.803573	0.749392	0.501016	-0.00565102	-122.659
ENSMUSG00000029345	tuftelin interacting protein 11	NM_018783	1600	0.0441485	1107	0.0390564	1262	0.0434222	1	0.809208	0.721579	0.510194	-0.00564474	-122.795
ENSMUSG00000026510	transformation related protein 53 binding protein 2	NM_173378	2208	0.0701903	1524	0.0619386	1637	0.0648811	1	0.91845	0.744873	0.486708	-0.00564208	-122.853
ENSMUSG00000079164	toll-like receptor 5	NM_016928	134	0.00578886	63	0.0034794	106	0.00571043	1	0.73301	1.05281	0.433168	-0.00564157	-122.864
ENSMUSG00000029676	protection of telomeres 1A	NM_133931	745	0.00647547	531	0.00592028	591	0.00641691	1	0.6992	0.638726	0.562914	-0.00563951	-122.909
ENSMUSG00000048078	similar to DOC4; odd Oz/ten-m homolog 4 (Drosophila)	NM_011858	2655	0.00711198	1631	0.00558733	2032	0.00678668	1	0.78167	0.682675	0.529558	-0.00563912	-122.918
ENSMUSG00000001569	nucleolar protein with MIF4G domain 1	NM_001033457	2039	0.0521264	1401	0.045817	1517	0.0483608	1	0.744519	0.695474	0.531103	-0.00563896	-122.921
ENSMUSG00000022895	E26 avian leukemia oncogene 2, 3' domain	NM_011809	2697	0.0520908	1501	0.0370873	1951	0.0469952	1	0.839083	0.695473	0.515749	-0.00563541	-122.999
ENSMUSG00000031907	zinc finger protein 90	NM_011764	1146	0.0601497	697	0.0468113	977	0.0639786	1	0.631786	0.687479	0.557099	-0.00563286	-123.054
ENSMUSG00000020752	RecQ protein-like 5	NM_130454	1115	0.00878525	792	0.0079775	922	0.00905615	1	0.770833	0.586886	0.573758	-0.00563226	-123.067
ENSMUSG00000038982	muted	NM_139063	645	0.0504892	425	0.0425909	476	0.0464884	1	0.806898	0.634773	0.545451	-0.00563191	-123.075
ENSMUSG00000019779	fyn-related kinase	NM_001159544,NM_010237	767	0.011239	433	0.00811371	487	0.00889672	1	0.617757	0.514487	0.647865	-0.00563035	-123.109
ENSMUSG00000070803	Cbp/p300-interacting transactivator, with Glu/Asp-rich carboxy-terminal domain, 4	NM_019563	65	0.00714797	32	0.00449638	56	0.00767132	1	0.413567	1.33025	0.445655	-0.00562704	-123.181
ENSMUSG00000040502	membrane-associated ring finger (C3HC4) 9; similar to membrane-associated ring finger (C3HC4) 9	NM_001033262	868	0.0395465	571	0.0332442	625	0.0354881	1	0.778765	0.785772	0.495182	-0.00562467	-123.233
ENSMUSG00000024764	N-acetyltransferase 11	NM_027643	3873	0.163736	2578	0.139323	3297	0.173762	1	0.805613	0.685279	0.525857	-0.00562367	-123.255
ENSMUSG00000054737	zinc finger protein 182	NM_001111076,NM_001013387	342	0.00395944	165	0.00244528	226	0.00326325	1	0.61933	0.655532	0.574377	-0.00562161	-123.301
ENSMUSG00000086328			106	0.0203429	92	0.0225918	108	0.025853	1	1.10378	0.75996	0.461937	-0.00561834	-123.372
ENSMUSG00000039982	deltex 4 homolog (Drosophila)	NM_172442	542	0.0128842	321	0.00980349	440	0.0130747	1	0.769334	0.749712	0.509209	-0.00561579	-123.428
ENSMUSG00000008035	Mid1 interacting protein 1 (gastrulation specific G12-like (zebrafish))	NM_026524,NM_001166635	125	0.00340085	112	0.00392746	100	0.00341043	1	0.946835	0.503082	0.590216	-0.0056154	-123.437
aENSMUSG00000022382	wingless-related MMTV integration site 7B	NM_001163634,NM_009528,NM_001163633	8969	0.120886	5866	0.101003	8097	0.136006	1	0.873239	0.721396	0.502957	-0.00561537	-123.437
ENSMUSG00000009569	MKL/myocardin-like 2	NM_153588,NM_181860,NM_001122667	2204	0.0198237	1122	0.012898	1533	0.0171858	1	0.743621	0.734396	0.518924	-0.00561529	-123.439
ENSMUSG00000035372	RIKEN cDNA 1810055G02 gene	NM_028077	584	0.0428723	370	0.0347452	519	0.0475377	1	0.832602	0.748022	0.499853	-0.00561525	-123.44
ENSMUSG00000059288	chromodomain protein, Y chromosome-like; predicted gene 7584	NM_009881,NM_001123386	1004	0.0197838	615	0.0155007	704	0.0173	1	0.880814	0.774013	0.484777	-0.00561192	-123.513
ENSMUSG00000034883	peptidylprolyl isomerase (cyclophilin) like 5	NM_001081406	449	0.041294	407	0.0479913	351	0.0403059	1	0.861083	0.637627	0.538181	-0.00559969	-123.783
ENSMUSG00000020783	similar to RIKEN cDNA 1200014J11 gene; RIKEN cDNA 1200014J11 gene	NM_025818	2243	0.0342397	1676	0.0327877	1710	0.0325847	1	0.859666	0.671506	0.524688	-0.00559917	-123.795
ENSMUSG00000013701	predicted gene 10171; translocase of inner mitochondrial membrane 23 homolog (yeast); predicted gene 7493; predicted gene 10273; predicted gene 10233	NM_016897	425	0.0117659	401	0.0142107	330	0.0113952	1	0.776395	0.800528	0.49323	-0.00559552	-123.875
ENSMUSG00000030254	RAD18 homolog (S. cerevisiae)	NM_021385,NM_001167730	1704	0.0136734	1183	0.0121542	1328	0.013297	1	0.791193	0.71851	0.518685	-0.0055892	-124.015
ENSMUSG00000041570	calmodulin regulated spectrin-associated protein 1-like 1	NM_001081360	2444	0.0431502	1581	0.0357431	1683	0.0370657	1	0.826724	0.68812	0.524388	-0.00558724	-124.059
ENSMUSG00000029416	solute carrier family 15, member 4	NM_133895	832	0.0120511	518	0.00959334	704	0.0127134	1	0.698453	0.751355	0.523454	-0.00558709	-124.062
ENSMUSG00000018412	hypothetical protein LOC100043982; RIKEN cDNA 1700081L11 gene	NM_001081045	4074	0.0246287	2863	0.0221326	3173	0.0239171	1	0.793777	0.567417	0.583461	-0.00558633	-124.079
ENSMUSG00000025010	cyclin J	NM_172839	839	0.0102019	471	0.00732513	756	0.0114624	1	0.758313	0.716576	0.52561	-0.00558092	-124.199
ENSMUSG00000027487	CDK5 regulatory subunit associated protein 1	NM_025876	469	0.0073559	375	0.00752856	385	0.00753418	1	0.873664	0.633886	0.539455	-0.00558035	-124.212
ENSMUSG00000039158	AT-hook transcription factor	NM_001045514	396	0.00899002	242	0.0070302	314	0.00888797	1	0.705134	0.746327	0.52453	-0.00558026	-124.214
ENSMUSG00000026558	uridine-cytidine kinase 2	NM_030724	2712	0.282809	2044	0.272559	1939	0.252101	1	0.894023	0.79563	0.478975	-0.00557729	-124.28
ENSMUSG00000028433	ubiquitin-associated protein 2	NM_026872	6221	0.0726183	4147	0.0618778	4936	0.0718285	1	0.836336	0.74675	0.502845	-0.00557567	-124.316
ENSMUSG00000033931	RNA binding motif protein 34	NM_172762	1486	0.0599807	970	0.0500993	1081	0.0544213	1	0.74627	0.620023	0.567887	-0.0055746	-124.34
ENSMUSG00000046982	teashirt zinc finger family member 1	NM_001081300	2209	0.0299362	1280	0.0221725	1649	0.0278554	1	0.822404	0.779868	0.494271	-0.00557376	-124.359
ENSMUSG00000085153			22	0.00244369	22	0.00312604	22	0.00304844	1	0.797974	0.556593	0.58951	-0.00557362	-124.362
ENSMUSG00000084799			59	0.00516846	36	0.00404023	55	0.00601691	1	0.772896	0.820387	0.489559	-0.00557234	-124.391
ENSMUSG00000024260	Sin3A associated protein	NM_172965	2458	0.0423993	1548	0.034136	1859	0.0399791	1	0.782212	0.700836	0.528159	-0.00557146	-124.41
ENSMUSG00000024335	similar to mKIAA4005 protein; bromodomain containing 2	NM_001204973,NM_010238	11644	0.0641664	7781	0.0548328	8822	0.0606139	1	0.724556	0.735072	0.525685	-0.0055714	-124.412
ENSMUSG00000022462	solute carrier family 38, member 2	NM_175121	7278	0.217686	4391	0.168086	5373	0.200442	1	0.872423	0.931088	0.446382	-0.00556445	-124.567
ENSMUSG00000069539	SCY1-like 2 (S. cerevisiae)	NM_198021	2167	0.0164212	1524	0.0147794	1715	0.0162114	1	0.811695	0.695462	0.526032	-0.0055628	-124.604
ENSMUSG00000021039	SNW domain containing 1	NM_025507	2202	0.136844	1656	0.131821	1544	0.119742	1	0.758291	0.706543	0.530888	-0.0055623	-124.615
ENSMUSG00000042489	claspin homolog (Xenopus laevis)	NM_175554	3076	0.0367091	2255	0.0344213	2301	0.0342408	1	0.793478	0.721819	0.51936	-0.00556179	-124.627
ENSMUSG00000038534	oxysterol binding protein-like 7	NM_001081434	492	0.00578056	310	0.00465583	405	0.00593269	1	0.767326	0.674252	0.542144	-0.00555879	-124.694
ENSMUSG00000034724	CCR4-NOT transcription complex, subunit 6-like	NM_178854,NM_144910	2885	0.0177658	1543	0.0121593	2241	0.017213	1	0.821476	0.694688	0.52519	-0.00555749	-124.723
ENSMUSG00000026974	similar to MCH-R interacting zinc-finger protein; zinc finger, MYND domain containing 19	NM_026021	2539	0.0701518	2034	0.0718987	1935	0.0666845	1	0.842699	0.779594	0.492675	-0.00555671	-124.741
ENSMUSG00000045624	ESF1, nucleolar pre-rRNA processing protein, homolog (S. cerevisiae)	NM_001081090	2401	0.0573124	1608	0.0491569	1491	0.044403	1	0.763691	0.721269	0.525295	-0.0055528	-124.829
ENSMUSG00000020422	tensin 3	NM_001083587	5369	0.0601477	3242	0.0464354	4177	0.0583453	1	0.786476	0.745902	0.512827	-0.00555204	-124.846
ENSMUSG00000038914	death inducer-obliterator 1	NM_177852,NM_011805,NM_175551	4361	0.018489	2460	0.0133363	3611	0.0190875	1	0.774816	0.814666	0.492593	-0.00555138	-124.86
ENSMUSG00000043165	loricrin	NM_008508	192	0.014971	141	0.0140474	135	0.0131199	1	0.901662	0.900645	0.45113	-0.00555047	-124.881
ENSMUSG00000054640	solute carrier family 8 (sodium/calcium exchanger), member 1	NM_001112798,NM_011406	253	0.00401891	154	0.00313071	226	0.0044788	1	0.747711	1.05617	0.43657	-0.00555026	-124.885
ENSMUSG00000036285	RIKEN cDNA 2610024G14 gene	NM_019836	876	0.0199726	740	0.0215657	745	0.0211753	1	0.955895	0.701431	0.503924	-0.00554871	-124.92
ENSMUSG00000053390	RIKEN cDNA C920016K16 gene	NM_001045559	418	0.00724558	240	0.0053345	289	0.00625397	1	0.602498	0.591311	0.615999	-0.00554847	-124.926
ENSMUSG00000044155	LSM8 homolog, U6 small nuclear RNA associated (S. cerevisiae)	NM_133939	1895	0.0522825	1550	0.0547939	1592	0.054834	1	0.936849	0.706872	0.505115	-0.00554114	-125.091
ENSMUSG00000038872	zinc finger homeobox 3	NM_007496	796	0.00668657	376	0.0040378	612	0.00640841	1	0.6978	0.887826	0.485275	-0.00553958	-125.126
ENSMUSG00000037461	integrator complex subunit 7	NM_178632	3611	0.11916	2534	0.106906	2693	0.110784	1	0.777802	0.673539	0.542281	-0.00553902	-125.139
ENSMUSG00000021840	mitogen-activated protein kinase 1 interacting protein 1-like; hypothetical protein LOC100044924	NM_178684	3943	0.0604281	2264	0.0443794	3214	0.0614264	1	0.859638	0.70882	0.515672	-0.0055376	-125.171
ENSMUSG00000052295	RIKEN cDNA 8030423F21 gene		78	0.00378715	54	0.00335039	55	0.00332866	1	0.645025	0.842123	0.508452	-0.00553597	-125.208
ENSMUSG00000058581	similar to Ube2j2 protein		939	0.159007	41	0.00887995	723	0.152667	1	0.837947	0.806375	0.487144	-0.00553015	-125.34
ENSMUSG00000046733	G protein-coupled receptor, family C, group 5, member A	NM_181444	100	0.00664067	86	0.00730323	71	0.00587802	1	0.982396	0.619551	0.534212	-0.00552878	-125.371
ENSMUSG00000040506	autophagy/beclin 1 regulator 1	NM_172669,NM_001080754	2041	0.0086811	1109	0.00603027	1577	0.00836234	1	0.687978	0.744004	0.532963	-0.00552798	-125.389
ENSMUSG00000033055	ankyrin repeat domain 54	NM_144849	1142	0.0173707	755	0.0146893	856	0.0162393	1	0.8061	0.725248	0.519014	-0.00552592	-125.436
ENSMUSG00000065715	ENSMUSG00000065715		12	0.0172431	7	0.0128765	14	0.0251026	1	0.682199	0.515379	0.642094	-0.00552416	-125.476
ENSMUSG00000026135	zinc finger protein 142	NM_029888	1101	0.00393213	570	0.00260192	828	0.00368565	1	0.699825	0.792091	0.514808	-0.0055221	-125.522
ENSMUSG00000021065	fucosyltransferase 8	NM_016893,NM_001252615,NM_001252614,NM_001252616	316	0.00466894	216	0.00410759	269	0.00497831	1	0.907662	0.709185	0.510138	-0.00551818	-125.611
ENSMUSG00000078700	RIKEN cDNA D030028A08 gene		374	0.00685525	258	0.00604224	342	0.00781218	1	0.719187	0.620543	0.578058	-0.00551791	-125.618
ENSMUSG00000032702	KN motif and ankyrin repeat domains 1	NM_181404	6568	0.0856152	4073	0.0678312	5182	0.0841843	1	0.804671	0.712531	0.524737	-0.00551526	-125.678
ENSMUSG00000029710	Eph receptor B4	NM_010144,NM_001159571	5468	0.0377797	3318	0.0293183	4402	0.0379282	1	0.739808	0.69769	0.541604	-0.00551461	-125.693
ENSMUSG00000040321	zinc finger protein 770	NM_175466	932	0.0186364	471	0.0120585	697	0.0173936	1	0.82063	0.648866	0.547364	-0.00551318	-125.725
ENSMUSG00000049577	zinc finger protein, multitype 1; similar to FOG	NM_009569	1254	0.0339377	713	0.0246532	1077	0.0363293	1	0.827415	0.842895	0.479337	-0.00551219	-125.748
ENSMUSG00000049823	zinc finger and BTB domain containing 12	NM_198886	1586	0.0988552	1086	0.0865592	1267	0.0984684	1	0.969184	0.828103	0.465329	-0.00550569	-125.897
ENSMUSG00000015120	predicted gene 14176; similar to Chain A, Crystal Structure Of Human Rangap1-Ubc9; ubiquitin-conjugating enzyme E2I; predicted gene 5931	NM_001177609,NM_011665,NM_001177610	4291	0.0449171	6482	0.0867581	3592	0.046886	1	0.768525	0.894905	0.474684	-0.00550124	-125.998
ENSMUSG00000090659		NM_028402	138	0.00582367	71	0.00383305	110	0.00578943	1	0.661325	0.812602	0.517575	-0.00549673	-126.102
ENSMUSG00000032776	multiple C2 domains, transmembrane 2	NM_001024703	444	0.0106447	284	0.00870231	306	0.00914498	1	0.663963	0.630037	0.587317	-0.00549563	-126.127
ENSMUSG00000021965	RIKEN cDNA F630043A04 gene	NM_198605	1359	0.0832301	923	0.0723603	975	0.0744893	1	0.710591	0.60179	0.590847	-0.00549547	-126.131
ENSMUSG00000015757	peptidylprolyl isomerase (cyclophilin)-like 4	NM_026141	2678	0.0458092	1932	0.0423361	1907	0.0407098	1	0.738	0.687463	0.54769	-0.00549443	-126.155
ENSMUSG00000036052	DnaJ (Hsp40) homolog, subfamily B, member 5	NM_019874	314	0.00238658	208	0.00203002	292	0.00277392	1	0.695189	0.660123	0.567355	-0.00549414	-126.161
ENSMUSG00000020257	WD repeat domain containing 82	NM_029896	5340	0.170869	3604	0.147736	3991	0.159365	1	0.761895	0.714161	0.533244	-0.00549262	-126.196
ENSMUSG00000036615	regulatory factor X-associated protein	NM_133231	706	0.0451653	546	0.0446628	533	0.0425074	1	0.917563	0.817996	0.475672	-0.00549196	-126.211
ENSMUSG00000023009	Riken cDNA C230021P08 gene	NM_001001884	615	0.0141372	290	0.00852405	469	0.0134438	1	0.695752	0.814765	0.510932	-0.00548976	-126.262
ENSMUSG00000003923	transcription factor A, mitochondrial	NM_009360	2540	0.0508964	1969	0.0505063	2061	0.0515308	1	0.838136	0.735533	0.513489	-0.0054873	-126.318
ENSMUSG00000026049	RIKEN cDNA 1700029F09 gene	NM_029368	695	0.0090057	404	0.00670313	467	0.00755157	1	0.720684	0.715044	0.54102	-0.00548503	-126.371
ENSMUSG00000039738	BTB (POZ) domain containing 12	NM_177472	1235	0.00790507	745	0.00609745	987	0.00787651	1	0.781686	0.707555	0.532958	-0.00548482	-126.376
ENSMUSG00000096221			41	0.0027076	25	0.00211901	30	0.00247441	1	0.597229	0.573031	0.633632	-0.00548291	-126.42
[truncated: 10,030 more rows]

## Sheet: Fig S3C Dermis pie chart
Ensembl gene_id	Gene name	refSeq Ids	DERMIS	T0 counts 30 min	T0 expression 30 min (corrected)	T0 counts 60 min	T0 expression 60 min (corrected)	T0 counts 120 min	T0 expression 120 min		0	30	60	120	K	T1/2
ENSMUSG00000048489	RIKEN cDNA 8430408G22 gene	NM_001166580,NM_145980		767	0.0535699	729	0.0473088	435	0.0367018		1	0.152235	0.0403128	0.029325	-0.0355901	-19.4758
ENSMUSG00000041396	RIKEN cDNA 2810422O20 gene	NM_027279		159	0.00993601	113	0.00642705	110	0.00824727		1	0.333116	0.13811	0.0309532	-0.0300949	-23.032
ENSMUSG00000051212	G protein-coupled receptor 183	NM_183031		194	0.0121074	133	0.00771323	170	0.0128176		1	0.305409	0.188726	0.0349687	-0.028467	-24.3491
ENSMUSG00000084911				302	0.0172651	145	0.00762705	406	0.0279668		1	0.495937	0.0809421	0.0481697	-0.0283515	-24.4483
ENSMUSG00000087700				29	0.00367407	20	0.0023026	29	0.00440706		1	0.420308	0.0623825	0.0589377	-0.02816	-24.6146
ENSMUSG00000057396	zinc finger protein 759	NM_172392		132	0.00694614	72	0.0034478	130	0.00821454		1	0.237121	0.13861	0.0457956	-0.0281359	-24.6357
ENSMUSG00000090641		NM_001166218		213	0.00983468	102	0.00430504	162	0.00898423		1	0.321967	0.0908545	0.0525188	-0.0281216	-24.6482
ENSMUSG00000095990		NM_011765		85	0.00580429	34	0.00209104	61	0.00496732		1	0.183853	0.110127	0.0561475	-0.0279761	-24.7764
ENSMUSG00000045664	CDC42 effector protein (Rho GTPase binding) 2	NM_026772		344	0.0423755	368	0.0420819	252	0.0374815		1	0.318987	0.129877	0.0471869	-0.0276817	-25.0399
ENSMUSG00000051515	family with sequence similarity 181, member B			31	0.00310146	27	0.00250656	19	0.00229658		1	0.337332	0.158779	0.0447626	-0.02729	-25.3993
ENSMUSG00000049107	neurotrophin 3	NM_008742,NM_001164035,NM_001164034		227	0.0151239	172	0.010259	172	0.0136336		1	0.372671	0.124343	0.0493962	-0.0272826	-25.4062
ENSMUSG00000051499	zinc finger protein 786	NM_177882		43	0.0021854	46	0.0021458	63	0.00383809		1	0.403742	0.188464	0.0405382	-0.02709	-25.5868
ENSMUSG00000056014	similar to RIKEN cDNA A430033K04 gene; RIKEN cDNA A430033K04 gene	NM_183025		339	0.0146356	223	0.00884783	308	0.0159753		1	0.243823	0.0857179	0.072014	-0.0267433	-25.9185
ENSMUSG00000067279	protein phosphatase 1, regulatory (inhibitor) subunit 3C	NM_016854		204	0.0137749	105	0.00658196	135	0.0110069		1	0.175166	0.134097	0.0630435	-0.0266923	-25.9681
ENSMUSG00000060397	zinc finger protein 128	NM_153802		163	0.00471375	92	0.00244538	141	0.00490842		1	0.208082	0.168362	0.0543071	-0.0266437	-26.0155		Total	12560
ENSMUSG00000031504	RAB20, member RAS oncogene family	NM_011227		20	0.0025216	20	0.00224593	15	0.00222342		1	0.604774	0.0931433	0.0570564	-0.0265159	-26.1408				%
ENSMUSG00000033739	FK506 binding protein-like	NM_019873		111	0.0133187	100	0.010948	114	0.0164528		1	0.274058	0.237135	0.0447177	-0.0263527	-26.3027		0-1.5 hrs	2024	0.161146
ENSMUSG00000063060	SRY-box containing gene 7	NM_011446		212	0.0118016	359	0.0185712	252	0.0169489		1	0.842645	0.0664989	0.0674872	-0.025993	-26.6666		1.5-3 hrs	3355	0.267118
ENSMUSG00000065738	ENSMUSG00000065463; ENSMUSG00000065738; ENSMUSG00000064731			70	0.160003	34	0.0701725	74	0.203097		1	0.298039	0.258471	0.0456334	-0.0258174	-26.8481		3-6 hrs	3284	0.261465
ENSMUSG00000075304	trans-acting transcription factor 5	NM_022435		382	0.0334077	388	0.0315262	353	0.0372971		1	0.424317	0.0962891	0.074684	-0.0252635	-27.4367		6-12 hrs	1637	0.130334
ENSMUSG00000046470	SRY-box containing gene 18	NM_009236		237	0.0268765	331	0.0348804	250	0.034251		1	0.536838	0.103598	0.0680295	-0.0252504	-27.4509		12-24 hrs	699	0.0556529
ENSMUSG00000049950	ribonuclease P/MRP 38 subunit (human)	NM_001013376		262	0.0461076	152	0.0245577	164	0.0346176		1	0.202212	0.113517	0.083213	-0.0252309	-27.4722		>24 hrs	1561	0.124283
ENSMUSG00000019960	dual specificity phosphatase 6	NM_026268		1857	0.121711	1937	0.11713	2141	0.16915		1	0.410251	0.129877	0.0691769	-0.0248535	-27.8894
ENSMUSG00000042106	RIKEN cDNA 6230427J02 gene	NM_026597		1086	0.12609	875	0.0942957	869	0.121834		1	0.272734	0.128746	0.0773227	-0.0248225	-27.9242
ENSMUSG00000078994	zinc finger protein 429	NM_001080941		133	0.0119935	82	0.0067794	95	0.0102805		1	0.477702	0.150656	0.0625326	-0.0247818	-27.97
ENSMUSG00000095193		NM_001024731		57	0.00665975	46	0.00491015	40	0.00563928		1	0.39737	0.37747	0.0422657	-0.0246453	-28.1249
ENSMUSG00000058331	zinc finger protein 85, related sequence 1	NM_001001130		203	0.00822576	96	0.00357272	136	0.00662377		1	0.252534	0.167399	0.0751262	-0.0242941	-28.5315
ENSMUSG00000030157	C-type lectin domain family 2, member d	NM_053109		163	0.0247393	129	0.0181101	107	0.0195882		1	0.331173	0.133542	0.0796493	-0.02421	-28.6307
ENSMUSG00000062794	cDNA sequence BC050092	NM_181419		156	0.00796665	84	0.00384146	178	0.0108779		1	0.272689	0.127664	0.086776	-0.0241172	-28.7408
ENSMUSG00000039182	expressed sequence AW209491	NM_134067,NM_001104646		308	0.0142541	178	0.00739278	271	0.0150256		1	0.450938	0.230851	0.0596047	-0.023823	-29.0957
ENSMUSG00000030507	developing brain homeobox 1	NM_001005232		43	0.0037805	109	0.00890504	57	0.00605452		1	0.567451	0.365157	0.0447626	-0.0238206	-29.0986
ENSMUSG00000057895	zinc finger protein 105	NM_009544		355	0.0236102	281	0.0172921	344	0.0275558		1	0.310993	0.14217	0.0842095	-0.0237575	-29.1759
ENSMUSG00000046791	RIKEN cDNA 2410016O06 gene	NM_023633		216	0.0167637	276	0.0195038	236	0.02187		1	0.446967	0.158515	0.0731205	-0.0237328	-29.2063
ENSMUSG00000056592	cDNA sequence BC043301	NM_001008549		360	0.0107195	236	0.0064838	314	0.0112618		1	0.297552	0.138363	0.0867518	-0.023725	-29.2159
ENSMUSG00000065191	U1b1 small nuclear RNA; U1b6 small nuclear RNA; U1b2 small nuclear RNA; U1a1 small nuclear RNA			8	0.00862909	12	0.0114969	18	0.0231831		1	1.86129	0.0492477	0.0942398	-0.0235685	-29.4099
ENSMUSG00000043311	DNA segment, Chr 17, human D6S53E	NM_033477		178	0.00735787	139	0.00525919	196	0.0097339		1	0.548348	0.160985	0.0740482	-0.0232792	-29.7754
ENSMUSG00000017144	Rho family GTPase 3	NM_028810		5849	0.16705	3660	0.0964536	4937	0.170045		1	0.446518	0.175131	0.0753355	-0.0232285	-29.8404
ENSMUSG00000046550	spindlin family, member 2	NM_001005370		489	0.039559	317	0.0235021	376	0.0365928		1	0.492797	0.285402	0.0588968	-0.0230845	-30.0265
ENSMUSG00000046185	zinc finger protein 84	NM_023750		742	0.0330498	406	0.0165132	594	0.0317733		1	0.272702	0.157246	0.0947396	-0.022898	-30.271
ENSMUSG00000077575	ENSMUSG00000065016; ENSMUSG00000084418; ENSMUSG00000077603; ENSMUSG00000080536; ENSMUSG00000077575; ENSMUSG00000065817			17	0.0241155	13	0.0168526	11	0.0186513		1	0.256158	0.239058	0.0780826	-0.0228953	-30.2747
ENSMUSG00000009633	G0/G1 switch gene 2	NM_008059		259	0.0565556	155	0.0313566	183	0.0482287		1	0.359884	0.25358	0.0697581	-0.0228841	-30.2894
ENSMUSG00000018500	adenosine A2b receptor	NM_007413		198	0.0196373	183	0.0164825	193	0.0229109		1	0.49094	0.149699	0.0840287	-0.0228827	-30.2914
ENSMUSG00000036975	transmembrane protein 177	NM_175106		353	0.0193114	278	0.0138459	322	0.0211309		1	0.561415	0.215365	0.0688979	-0.0227757	-30.4337
ENSMUSG00000058900	regulator of sex limited protein 1	NM_001013769		110	0.0122453	42	0.00428225	66	0.00880432		1	0.189202	0.132418	0.116307	-0.0227216	-30.506
ENSMUSG00000094551				35	0.0603437	14	0.021809	31	0.0641284		1	0.273077	0.223204	0.082617	-0.0226532	-30.5982
ENSMUSG00000006720	zinc finger protein 184 (Kruppel-like)	NM_183014		587	0.00871584	304	0.00410366	445	0.00793187		1	0.338826	0.196393	0.0839536	-0.0226151	-30.6498
ENSMUSG00000032515	cysteine-serine-rich nuclear protein 1	NM_153287		151	0.00965183	161	0.0095062	172	0.0132559		1	0.48992	0.13375	0.0940959	-0.0225251	-30.7722
ENSMUSG00000029557	FtsJ homolog 2 (E. coli)	NM_026510		249	0.0316147	204	0.0236477	216	0.0329629		1	0.394638	0.17697	0.0869188	-0.0224833	-30.8295
ENSMUSG00000030469	zinc finger protein 719	NM_172482		594	0.0215146	279	0.00928967	474	0.02065		1	0.214962	0.181598	0.100631	-0.0224356	-30.895
ENSMUSG00000038422	haloacid dehalogenase-like hydrolase domain containing 3	NM_024257		164	0.01976	114	0.0123125	131	0.0188504		1	0.396011	0.187314	0.0851397	-0.0224287	-30.9044
ENSMUSG00000021025	nuclear factor of kappa light polypeptide gene enhancer in B-cells inhibitor, alpha	NM_010907		389	0.0450888	469	0.0491136	355	0.048863		1	0.631989	0.234208	0.0680554	-0.0223995	-30.9447
ENSMUSG00000065362	RIKEN cDNA 9430008C03 gene			29	0.040625	26	0.0330179	9	0.0146713		1	0.300792	0.168428	0.0967475	-0.0223912	-30.9563
ENSMUSG00000067261	forkhead box D3	NM_010425		118	0.00912292	186	0.0133534	144	0.0134409		1	0.731123	0.148228	0.0826647	-0.0223858	-30.9637
ENSMUSG00000044231	NHL repeat containing 1	NM_175340		79	0.00626983	97	0.0069731	74	0.00695307		1	0.682311	0.225881	0.0692206	-0.0222851	-31.1037
ENSMUSG00000036537	ring finger protein 113A1	NM_153503		99	0.014857	90	0.0122783	100	0.0180035		1	0.544113	0.180018	0.0851951	-0.0220464	-31.4404
ENSMUSG00000058748	cDNA sequence BC003267	NM_145591		299	0.0391534	146	0.0174763	209	0.0328282		1	0.264864	0.144382	0.114444	-0.0220156	-31.4844
ENSMUSG00000074811	Hermansky-Pudlak syndrome 6	NM_176785		76	0.00516361	90	0.00566483	82	0.00670674		1	0.297873	0.115743	0.124802	-0.0219809	-31.5341
ENSMUSG00000036430	tubulin-specific chaperone C	NM_178385		453	0.0450342	340	0.0309689	326	0.0389368		1	0.402885	0.196674	0.0889666	-0.0219675	-31.5534
ENSMUSG00000066042	mediator of RNA polymerase II transcription, subunit 18 homolog (yeast)	NM_026039		143	0.0113544	131	0.00942452	159	0.0151403		1	0.438078	0.118607	0.1128	-0.021933	-31.6029
ENSMUSG00000023892	hypothetical protein LOC100044272; zinc finger protein 51	NM_009558		478	0.0337127	193	0.012271	280	0.0236735		1	0.183181	0.208425	0.106827	-0.0218727	-31.6901
ENSMUSG00000092118		NM_001115087		130	0.0140759	139	0.0138222	147	0.0191331		1	0.528861	0.146858	0.0984816	-0.0218177	-31.77
ENSMUSG00000010045	transmembrane protein 115	NM_019704		574	0.0482057	667	0.051332	550	0.0553292		1	0.666683	0.250418	0.0715119	-0.0217877	-31.8137
ENSMUSG00000077737	ENSMUSG00000077737			16	0.0365128	8	0.016232	11	0.029359		1	0.273107	0.0793288	0.15969	-0.0217528	-31.8647
ENSMUSG00000088219				11	0.0219065	11	0.020066	18	0.0429363		1	0.870564	0.507241	0.0473905	-0.0217357	-31.8898
ENSMUSG00000005836	GATA binding protein 6	NM_010258		150	0.00863338	204	0.0108985	71	0.0049356		1	0.406323	0.144083	0.107704	-0.0217283	-31.9007
ENSMUSG00000093738				41	0.00435355	54	0.00532822	36	0.00461834		1	0.36133	0.204114	0.0944989	-0.0216393	-32.0318
ENSMUSG00000035235	tripartite motif-containing 13; predicted gene 9359	NM_023233,NM_001164220		414	0.0236108	253	0.0132833	319	0.021905		1	0.331607	0.194981	0.0989283	-0.0216301	-32.0455
ENSMUSG00000049119	family with sequence similarity 110, member B	NM_173426		656	0.00783092	743	0.00820364	556	0.0080017		1	0.681162	0.219419	0.0781052	-0.0216132	-32.0706
ENSMUSG00000050428	F-box protein 46	NM_175530		161	0.00537848	205	0.00628278	187	0.0074901		1	0.463693	0.123943	0.114651	-0.0215998	-32.0905
ENSMUSG00000039634	zinc finger protein 189	NM_145547		500	0.0158197	232	0.00676451	336	0.0128023		1	0.287273	0.13003	0.126613	-0.0215775	-32.1237
ENSMUSG00000062040	zinc finger protein 27	NM_011754,NM_001037707		520	0.00582862	364	0.00373934	462	0.0062324		1	0.441257	0.225917	0.0864661	-0.021564	-32.1437
ENSMUSG00000089726				167	0.0075203	57	0.00232375	184	0.00990372		1	0.483719	0.449445	0.0601979	-0.0215337	-32.189
ENSMUSG00000065501	ENSMUSG00000065501			2	0.00378322	3	0.00527329	15	0.0342805		1	3.05005	0.204114	0.0566993	-0.0214968	-32.2442
ENSMUSG00000075271	tetratricopeptide repeat domain 30A1	NM_030188		329	0.021024	157	0.00903159	256	0.0195761		1	0.385244	0.312991	0.0802417	-0.0212189	-32.6666
ENSMUSG00000032475	non-catalytic region of tyrosine kinase adaptor protein 1	NM_010878		1572	0.048797	1065	0.030381	1137	0.0424782		1	0.50821	0.256006	0.0832111	-0.0211864	-32.7165
ENSMUSG00000021453	growth arrest and DNA-damage-inducible 45 gamma	NM_011817		524	0.049783	718	0.0628483	459	0.0523956		1	0.373352	0.150887	0.117237	-0.0211776	-32.7302
ENSMUSG00000038797	zinc finger and SCAN domain containing 2	NM_009553		163	0.00542428	188	0.00577429	198	0.007903		1	0.261337	0.11469	0.147236	-0.021168	-32.745
ENSMUSG00000042821	snail homolog 1 (Drosophila)	NM_011427		230	0.0260812	250	0.0263366	229	0.0313727		1	0.424256	0.149272	0.115075	-0.0211271	-32.8084
ENSMUSG00000048387	odd-skipped related 1 (Drosophila)	NM_011859		1746	0.159622	2639	0.224181	1870	0.206544		1	0.650836	0.187491	0.0923244	-0.0211227	-32.8152
ENSMUSG00000050973	RIKEN cDNA D330012F22 gene	NM_178752		80	0.00466837	89	0.00473418	78	0.00543766		1	0.270364	0.104748	0.154259	-0.0211061	-32.841
ENSMUSG00000032501	tribbles homolog 1 (Drosophila)	NM_144549		158	0.00419872	222	0.00541179	230	0.00733291		1	0.462871	0.221042	0.0932747	-0.0210761	-32.8878
ENSMUSG00000075273	tetratricopeptide repeat domain 30B	NM_028235		570	0.040131	332	0.0213156	448	0.0379077		1	0.506725	0.301897	0.0780523	-0.021074	-32.8911
ENSMUSG00000065147	ENSMUSG00000064652; ENSMUSG00000065147			19	0.0268954	12	0.0154294	19	0.0323397		1	0.274517	0.310765	0.0897446	-0.0210688	-32.8993
ENSMUSG00000034538	zinc finger protein 418	NM_146179		78	0.00524064	48	0.00297048	62	0.00498377		1	0.212076	0.153628	0.137699	-0.0209968	-33.012
ENSMUSG00000050271	DNA segment, Chr 8, ERATO Doi 82, expressed	NM_172911		177	0.00243327	336	0.00403608	225	0.00360633		1	0.745909	0.173521	0.0947111	-0.0209901	-33.0226
ENSMUSG00000039081	zinc finger protein 503	NM_145459		654	0.0282016	828	0.0322476	633	0.0324587		1	0.509231	0.143029	0.115649	-0.0209414	-33.0994
ENSMUSG00000036822	topoisomerase I binding, arginine/serine-rich	NM_134097		1937	0.0919432	1431	0.0620274	1660	0.0946026		1	0.422976	0.210226	0.100249	-0.0209206	-33.1323
ENSMUSG00000060301	RIKEN cDNA 2610008E11 gene	NM_001004362		2334	0.101257	1133	0.0452262	2042	0.106667		1	0.365225	0.203259	0.107275	-0.0208306	-33.2755
ENSMUSG00000075502	predicted gene 5465	NM_001034882		35	0.00214161	38	0.00210869	30	0.00218416		1	0.542717	0.278887	0.0837883	-0.0207665	-33.3781
ENSMUSG00000059479	UDP-GlcNAc:betaGal beta-1,3-N-acetylglucosaminyltransferase 8	NM_001036740,NM_146184		46	0.00568964	53	0.00596821	44	0.00647531		1	0.737863	0.282547	0.0775239	-0.0207309	-33.4354
ENSMUSG00000039164	nuclear apoptosis inducing factor 1	NM_194335		119	0.00467303	134	0.00482821	140	0.00659412		1	0.709287	0.240143	0.0849847	-0.0207265	-33.4426
ENSMUSG00000093734				13	0.0093581	9	0.00593835	20	0.0172521		1	0.536333	0.275337	0.0858972	-0.0206682	-33.537
ENSMUSG00000045248	mediator complex subunit 26	NM_027485		281	0.0168578	283	0.0154387	211	0.015106		1	0.377791	0.143045	0.130094	-0.0206676	-33.5378
ENSMUSG00000050213	Smad nuclear interacting protein 1	NM_175246		650	0.040004	566	0.0317382	678	0.0501261		1	0.574186	0.226847	0.0931666	-0.0206591	-33.5517
ENSMUSG00000038151	PR domain containing 1, with ZNF domain	NM_007548		248	0.00449759	237	0.00399419	249	0.00545563		1	0.351369	0.0904186	0.167365	-0.0206394	-33.5836
ENSMUSG00000071281	zinc finger protein 71, releated sequence	NM_145622		323	0.00664977	194	0.00362218	308	0.0075981		1	0.535759	0.167568	0.111019	-0.0206175	-33.6194
ENSMUSG00000028389	zinc finger protein 37	NM_009554		546	0.0230751	263	0.0101972	393	0.0199634		1	0.335744	0.202353	0.114752	-0.0205505	-33.729
ENSMUSG00000053600	zinc finger protein 472	NM_153063		428	0.0330198	203	0.0142746	273	0.0252658		1	0.330749	0.287808	0.0966532	-0.0205457	-33.7368
ENSMUSG00000020941	RIKEN cDNA 1700028N14 gene; mitogen-activated protein kinase kinase kinase 14	NM_016896		217	0.00458586	191	0.00370222	193	0.00487221		1	0.281319	0.136233	0.14664	-0.0205304	-33.762
ENSMUSG00000035759	Bardet-Biedl syndrome 10 (human)	NM_027914		140	0.00931537	95	0.00579159	126	0.0100811		1	0.491465	0.168745	0.115112	-0.0205024	-33.8082
ENSMUSG00000046909	RIKEN cDNA 1110002N22 gene	NM_183275		319	0.0194332	212	0.0117905	247	0.0180446		1	0.424932	0.258585	0.0967545	-0.0204813	-33.843
ENSMUSG00000065746	U1b1 small nuclear RNA; U1b6 small nuclear RNA; U1b2 small nuclear RNA; U1a1 small nuclear RNA			5	0.00581734	6	0.00605106	12	0.0167681		1	1.03799	0.325536	0.0691952	-0.0204612	-33.8761
ENSMUSG00000078151	oxidative stress responsive 1 pseudogene			363	0.0759958	11	0.00206865	256	0.0644754		1	0.409439	0.516561	0.0696466	-0.0204308	-33.9266
ENSMUSG00000067370	UDP-Gal:betaGlcNAc beta 1,3-galactosyltransferase, polypeptide 4	NM_019420		43	0.00499983	26	0.00273118	30	0.00416814		1	0.220961	0.48282	0.0852951	-0.0203374	-34.0824
ENSMUSG00000054364	ras homolog gene family, member B	NM_007483		2620	0.216205	2647	0.202415	2305	0.229557		1	0.600761	0.200735	0.10334	-0.0203175	-34.1158
ENSMUSG00000051379	fibronectin leucine rich transmembrane protein 3; similar to fibronectin leucine rich transmembrane protein 3	NM_001172160,NM_178382		4762	0.108496	2662	0.0557194	3614	0.09921		1	0.413471	0.249793	0.101788	-0.0203125	-34.1242
ENSMUSG00000036114	RIKEN cDNA 2810432D09 gene	NM_027278		576	0.123361	565	0.111063	547	0.140892		1	0.463616	0.252389	0.0984229	-0.0203114	-34.126
ENSMUSG00000064612	ENSMUSG00000064612			7	0.0166422	9	0.0194613	8	0.0227341		1	0.496404	0.209018	0.106939	-0.0202746	-34.1879
ENSMUSG00000028195	cysteine rich protein 61	NM_010516		954	0.0864931	1501	0.12636	783	0.085686		1	0.812012	0.185551	0.100916	-0.0202396	-34.2471
ENSMUSG00000024176	SRY-box containing gene 8	NM_011447		262	0.0108961	238	0.00919758	260	0.0130632		1	0.465548	0.16193	0.124237	-0.0202349	-34.255
ENSMUSG00000019773	F-box protein 5	NM_025995		1079	0.0846941	923	0.0659174	1011	0.0952563		1	0.448079	0.236453	0.104695	-0.0201803	-34.3476
ENSMUSG00000088929				101	0.263873	33	0.0760313	60	0.186683		1	0.395949	0.370719	0.0862583	-0.0201789	-34.35
ENSMUSG00000074170	predicted gene 7084; pleckstrin homology domain containing, family F (with FYVE domain) member 1	NM_024413		94	0.0110684	96	0.0104749	69	0.00980313		1	0.324288	0.166271	0.135742	-0.0201625	-34.378
ENSMUSG00000065591	U6 small nuclear RNA			14	0.0241783	6	0.00946584	15	0.0311537		1	0.436047	0.20487	0.113578	-0.0201616	-34.3795
ENSMUSG00000034639	SET domain and mariner transposase fusion gene	NM_178391		113	0.00900617	87	0.00633221	88	0.00840979		1	0.329853	0.198916	0.125139	-0.0200828	-34.5145
ENSMUSG00000065013	ENSMUSG00000064496; ENSMUSG00000065757; ENSMUSG00000065749; ENSMUSG00000064621; ENSMUSG00000064487; ENSMUSG00000064417; ENSMUSG00000084549; ENSMUSG00000084487; ENSMUSG00000064720; ENSMUSG00000084459; ENSMUSG00000064545; ENSMUSG00000064726; ENSMUSG00000064679; ENSMUSG00000084691; ENSMUSG00000084604; ENSMUSG00000064452; ENSMUSG00000065013; ENSMUSG00000065022			19	0.049095	20	0.048029	23	0.0718119		1	0.458469	0.122468	0.147911	-0.0200385	-34.5908
ENSMUSG00000034839	La ribonucleoprotein domain family, member 6	NM_026235		85	0.0063994	85	0.00594562	66	0.00600287		1	0.563743	0.302637	0.0902153	-0.0199775	-34.6964
ENSMUSG00000072082	cyclin F	NM_007634		992	0.0587908	1247	0.0678706	1076	0.0764886		1	0.633962	0.214928	0.104033	-0.0199728	-34.7045
ENSMUSG00000086920				22	0.00817067	10	0.00336571	17	0.00753935		1	0.355607	0.313005	0.0998515	-0.0199576	-34.731
ENSMUSG00000046818	DNA-damage-inducible transcript 4-like	NM_030143		307	0.0165605	214	0.0107237	266	0.0173336		1	0.388893	0.203187	0.121473	-0.0199428	-34.7568
ENSMUSG00000015053	GATA binding protein 2	NM_008090		136	0.00392214	156	0.0041798	100	0.00348384		1	0.570316	0.204146	0.110522	-0.0199199	-34.7967
ENSMUSG00000030446	zinc finger protein 273	NM_198322		150	0.0118545	47	0.0033781	80	0.00757162		1	0.208562	0.251604	0.128238	-0.0199092	-34.8154
ENSMUSG00000043346	N-acetylneuraminic acid phosphatase			69	0.00950416	43	0.0053935	59	0.00976949		1	0.415688	0.173427	0.130226	-0.019898	-34.835
ENSMUSG00000090120				18	0.00529742	10	0.0027263	13	0.00461043		1	0.387333	0.737094	0.0644755	-0.01988	-34.8665
ENSMUSG00000049872	family with sequence similarity 26, member E	NM_178908		38	0.00390806	30	0.00286537	34	0.00422271		1	0.618853	0.244912	0.10002	-0.0198463	-34.9258
ENSMUSG00000074384	expressed sequence AI429214	NM_001039220		54	0.00501175	55	0.00449309	64	0.00707857		1	0.428886	0.207234	0.119655	-0.0198206	-34.9711
ENSMUSG00000045165	expressed sequence AI467606	NM_178901		34	0.00325576	34	0.00302563	42	0.00485838		1	0.640817	0.37821	0.0809438	-0.019755	-35.0873
ENSMUSG00000037958	coiled-coil domain containing 55; similar to CG15747-PA	NM_001012309		991	0.0448365	546	0.0225252	784	0.0426109		1	0.460573	0.349904	0.0921544	-0.0197026	-35.1805
ENSMUSG00000048921	zinc finger protein 689	NM_175163		83	0.0044378	111	0.00543079	79	0.00504318		1	0.419453	0.134483	0.152483	-0.0196893	-35.2043
ENSMUSG00000021835	bone morphogenetic protein 4	NM_007554		556	0.0242467	546	0.022076	550	0.0289501		1	0.527778	0.225746	0.11129	-0.0196797	-35.2214
ENSMUSG00000038046	RNA methyltransferase like 1	NM_183263		335	0.0195175	257	0.0135908	292	0.0204008		1	0.463602	0.243057	0.110903	-0.0196731	-35.2333
ENSMUSG00000037169	v-myc myelocytomatosis viral related oncogene, neuroblastoma derived (avian)	NM_008709		223	0.00693425	211	0.0059908	258	0.00961488		1	0.655788	0.255538	0.0991998	-0.0196717	-35.2358
ENSMUSG00000096433		NM_001205095		178	0.00667972	194	0.00666496	137	0.00617024		1	0.336678	0.226802	0.12449	-0.0196668	-35.2445
ENSMUSG00000028016	integrator complex subunit 12	NM_027927		1079	0.023199	668	0.0131134	814	0.0210498		1	0.470418	0.313338	0.0983538	-0.019606	-35.3537
ENSMUSG00000046380	jerky	NM_008415		159	0.00505418	193	0.00558696	204	0.00777938		1	0.506954	0.15206	0.138659	-0.019602	-35.3611
ENSMUSG00000022120	ring finger protein 219	NM_026047		994	0.0526426	729	0.0351447	951	0.0604673		1	0.627076	0.265378	0.0998309	-0.0195825	-35.3962
ENSMUSG00000054715	zinc finger and SCAN domain containing 22	NM_001001447		328	0.00629975	294	0.00515473	338	0.00780122		1	0.500379	0.186026	0.12616	-0.0195825	-35.3963
ENSMUSG00000087598		NM_019940		418	0.00424762	327	0.00303157	451	0.00549806		1	0.46676	0.192103	0.127038	-0.0195468	-35.461
ENSMUSG00000031079	zinc finger protein 300	NM_183185		126	0.00388409	72	0.00205237	119	0.00442643		1	0.33188	0.22195	0.128745	-0.0195449	-35.4644
ENSMUSG00000049907	RAS-like, family 11, member B	NM_026878		504	0.0512745	472	0.0439717	524	0.0637664		1	0.363232	0.284784	0.111242	-0.019538	-35.4769
ENSMUSG00000074576	molybdenum cofactor synthesis 3	NM_001160330		112	0.0121803	119	0.0118747	106	0.0138244		1	0.372103	0.166123	0.145257	-0.0195169	-35.5153
ENSMUSG00000064938	ENSMUSG00000077569; ENSMUSG00000064938			7	0.00944122	5	0.00616945	4	0.00621464		1	0.123409	0.124799	0.221534	-0.019497	-35.5516
ENSMUSG00000074890	leucine carboxyl methyltransferase 2	NM_177846		78	0.00260733	91	0.00278276	74	0.00295091		1	0.390711	0.212361	0.127891	-0.0194683	-35.6039
ENSMUSG00000086421				20	0.00418245	23	0.00432454	39	0.00979852		1	0.560905	0.247209	0.108763	-0.0194406	-35.6546
ENSMUSG00000072761	ENSMUSG00000072761			55	0.0226983	41	0.0153369	41	0.0202968		1	0.458215	0.303852	0.103503	-0.0194214	-35.6899
ENSMUSG00000048138	doublesex and mab-3 related transcription factor 2	NM_145831		249	0.0194998	269	0.0195741	186	0.0175974		1	0.451451	0.188941	0.132609	-0.0193799	-35.7664
ENSMUSG00000038888	ATP binding domain 3	NM_145582		160	0.011772	186	0.0123577	194	0.0170905		1	0.662025	0.230081	0.109967	-0.0193356	-35.8483
ENSMUSG00000065378	ENSMUSG00000065378; ENSMUSG00000084668			120	0.342615	78	0.202891	64	0.219144		1	0.47954	0.375687	0.0933837	-0.0193287	-35.861
ENSMUSG00000036214	RIKEN cDNA 1700022C21 gene	NM_029602		92	0.00637408	62	0.00390653	76	0.00632406		1	0.500448	0.321057	0.10059	-0.0192878	-35.9371
ENSMUSG00000043230	family with sequence similarity 124, member B	NM_173425		58	0.00297656	42	0.00200311	58	0.00359542		1	0.375656	0.145795	0.161296	-0.0192512	-36.0054
ENSMUSG00000084644	RNA, Y3 small cytoplasmic (associated with Ro protein); RNA, Y1 small cytoplasmic, Ro-associated			6	0.012923	3	0.00590223	7	0.0181212		1	0.143985	0.414367	0.121968	-0.0192318	-36.0417
ENSMUSG00000092887				15	0.0354693	14	0.0294277	16	0.0450961		1	0.811698	0.227923	0.107243	-0.0192012	-36.0992
aENSMUSG00000036904	frizzled homolog 8 (Drosophila)	NM_008058		62	0.0033727	94	0.00464953	93	0.00606625		1	0.826983	0.258376	0.100656	-0.0191759	-36.1467
ENSMUSG00000064731	ENSMUSG00000065463; ENSMUSG00000065738; ENSMUSG00000064731			36	0.094034	12	0.0285277	20	0.0626279		1	0.217439	0.311838	0.127951	-0.0191759	-36.1468
ENSMUSG00000046546	family with sequence similarity 43, member A	NM_177632		248	0.0148003	285	0.0158015	279	0.0201125		1	0.56221	0.204101	0.124964	-0.0191636	-36.1699
ENSMUSG00000069755	zinc finger protein 125			30	0.0100816	101	0.0307112	28	0.0112942		1	0.610037	0.378343	0.0904257	-0.0191287	-36.2361
ENSMUSG00000084519	ENSMUSG00000065862; ENSMUSG00000065151; ENSMUSG00000065088; ENSMUSG00000064697; ENSMUSG00000065739; ENSMUSG00000084519; ENSMUSG00000064836; ENSMUSG00000064692			18	0.0214419	17	0.0184313	21	0.0297651		1	0.386216	0.257189	0.123612	-0.0190948	-36.3004
ENSMUSG00000047166	tigger transposable element derived 5			58	0.00444275	53	0.0037121	65	0.00597274		1	0.314523	0.175266	0.157932	-0.0190825	-36.3237
ENSMUSG00000044469	tumor necrosis factor, alpha-induced protein 8-like 1	NM_025566		609	0.0469739	457	0.0326334	521	0.0484594		1	0.450316	0.251181	0.120918	-0.0190659	-36.3553
ENSMUSG00000046441	FtsJ methyltransferase domain containing 1	NM_146215		280	0.0143269	161	0.00752569	201	0.012344		1	0.31307	0.223627	0.140395	-0.0190636	-36.3598
ENSMUSG00000095253		NM_177359		918	0.0287828	482	0.0137534	829	0.0311577		1	0.347178	0.198799	0.145393	-0.019051	-36.3838
ENSMUSG00000080486	ENSMUSG00000080486			41	0.102798	29	0.0663889	20	0.0596617		1	0.190033	0.192259	0.172235	-0.019038	-36.4085
ENSMUSG00000060260	PWWP domain containing 2B	NM_001033206,NM_001098636		214	0.00780003	278	0.00913531	221	0.00955807		1	0.626862	0.191575	0.128324	-0.0190234	-36.4365
ENSMUSG00000051022	heparan sulfate (glucosamine) 3-O-sulfotransferase 1	NM_010474		119	0.0045104	179	0.00628862	112	0.00512246		1	0.666706	0.271178	0.106493	-0.0190065	-36.469
ENSMUSG00000022346	myelocytomatosis oncogene	NM_001177353,NM_010849,NM_001177352,NM_001177354		503	0.00843506	675	0.0102864	519	0.0103297		1	0.456251	0.180925	0.143716	-0.01899	-36.5006
ENSMUSG00000044551	RIKEN cDNA 9930012K11 gene	NM_001112735,NM_001004155		447	0.0112587	314	0.00733052	386	0.0117355		1	0.473618	0.281358	0.114589	-0.018967	-36.5449
aENSMUSG00000024868	dickkopf homolog 1 (Xenopus laevis)	NM_010051		417	0.0315777	347	0.0244152	420	0.038425		1	0.420042	0.229401	0.131619	-0.0189259	-36.6242
ENSMUSG00000056501	CCAAT/enhancer binding protein (C/EBP), beta	NM_009883		45	0.00546021	46	0.00511814	49	0.00713307		1	0.482863	0.336652	0.105452	-0.0188943	-36.6855
ENSMUSG00000024232	BMP and activin membrane-bound inhibitor, homolog (Xenopus laevis)	NM_026505		518	0.0188304	289	0.00964492	359	0.0156955		1	0.565357	0.406139	0.0927023	-0.0188665	-36.7397
ENSMUSG00000071256	zinc finger protein 213	NM_001033496		671	0.0460547	500	0.0313732	540	0.0445147		1	0.458444	0.251904	0.124981	-0.0188186	-36.8331
ENSMUSG00000016510	mitochondrial translational initiation factor 3	NM_029581,NM_001256102,NM_001256100,NM_001256101		250	0.00448899	234	0.00384514	217	0.00467877		1	0.448247	0.25197	0.125713	-0.0188164	-36.8374
ENSMUSG00000048728	zinc finger protein 454	NM_172794		299	0.00685588	169	0.00354726	227	0.00625316		1	0.374277	0.252988	0.131523	-0.018803	-36.8637
ENSMUSG00000039208	meteorin, glial cell differentiation regulator-like	NM_144797		155	0.0089665	146	0.00751026	133	0.0091843		1	0.67587	0.40243	0.0899621	-0.0188027	-36.8643
ENSMUSG00000056749	similar to NFIL3/E4BP4 transcription factor; nuclear factor, interleukin 3, regulated	NM_017373		138	0.0124944	192	0.0161111	152	0.0166017		1	0.428825	0.214034	0.139954	-0.0187233	-37.0205
ENSMUSG00000051147	N-acetyltransferase 2 (arylamine N-acetyltransferase)	NM_010874,NM_001168577		103	0.00661432	81	0.00474699	74	0.0056996		1	0.328275	0.160699	0.173192	-0.0187044	-37.058
ENSMUSG00000050930	RIKEN cDNA 4933403G14 gene	NM_028908		98	0.00505511	92	0.00436519	93	0.00576224		1	0.390681	0.161205	0.16578	-0.0186959	-37.0749
ENSMUSG00000092713				10	0.0243402	7	0.015259	11	0.0322075		1	0.782131	0.542919	0.0761126	-0.0186817	-37.1029
ENSMUSG00000040025	YTH domain family 2; predicted gene 6823	NM_145393		1543	0.034689	1310	0.0268527	1527	0.0411507		1	0.581312	0.251333	0.120915	-0.0186588	-37.1484
ENSMUSG00000071661	zinc finger and BTB domain containing 3	NM_001098237,NM_133759		106	0.00953624	89	0.00735555	92	0.00993557		1	0.327835	0.159371	0.176112	-0.0186267	-37.2126
ENSMUSG00000034509	MAD2L1 binding protein	NM_025649		258	0.0372954	313	0.0416967	244	0.0424294		1	0.526605	0.248019	0.125734	-0.0186098	-37.2464
ENSMUSG00000077148	U6 small nuclear RNA			4	0.0071018	4	0.00652614	12	0.0257712		1	0.873186	0.615761	0.0705232	-0.0185915	-37.283
ENSMUSG00000065480	ENSMUSG00000065480			28	0.0435391	15	0.0216741	25	0.0469662		1	0.560044	0.367404	0.102059	-0.0185891	-37.2878
ENSMUSG00000044030	interferon regulatory factor 2 binding protein 1	NM_178757		634	0.0427651	766	0.0466739	695	0.0559305		1	0.7465	0.240399	0.11754	-0.0185828	-37.3005
ENSMUSG00000050846	zinc finger protein 623	NM_030199		547	0.040713	381	0.0260945	472	0.0423272		1	0.344856	0.183215	0.164358	-0.0185423	-37.382
ENSMUSG00000028331	RIKEN cDNA 5830415F09 gene	NM_029086		196	0.00690261	126	0.00402697	143	0.00602326		1	0.38858	0.227617	0.143906	-0.0185077	-37.4519
ENSMUSG00000039384	dual specificity phosphatase 10	NM_022019		178	0.00923685	221	0.0104147	163	0.0100629		1	0.491563	0.18063	0.15272	-0.0184911	-37.4855
ENSMUSG00000024528	serum response factor binding protein 1; similar to SRF-dependent transcription regulation associated protein	NM_026040		760	0.0956141	587	0.0675026	580	0.0875943		1	0.493048	0.336533	0.111897	-0.0184857	-37.4965
ENSMUSG00000031016	WEE 1 homolog 1 (S. pombe)	NM_009516		683	0.0645361	601	0.0514731	573	0.0646384		1	0.672176	0.251273	0.120131	-0.0184704	-37.5275
ENSMUSG00000036992	NTF2-related export protein 1	NM_019761,NM_001110159		958	0.0847459	710	0.0570955	703	0.0745495		1	0.459585	0.302392	0.120521	-0.0184654	-37.5376
ENSMUSG00000044763	RNA (guanine-9-) methyltransferase domain containing 1	NM_029092		954	0.0581874	447	0.0247263	622	0.0454754		1	0.318583	0.240523	0.14865	-0.0184419	-37.5855
ENSMUSG00000021365	neural precursor cell expressed, developmentally down-regulated gene 9	NM_001111324,NM_017464		828	0.0168599	628	0.0113755	744	0.0180428		1	0.635512	0.294568	0.114466	-0.0183615	-37.7501
ENSMUSG00000045534	potassium voltage-gated channel, shaker-related subfamily, member 5	NM_145983		127	0.00822646	162	0.00974063	129	0.0100863		1	0.802825	0.310288	0.105537	-0.0183411	-37.792
ENSMUSG00000022114	sprouty homolog 2 (Drosophila)	NM_011897		892	0.0783329	880	0.0708927	836	0.0880881		1	0.458346	0.188555	0.156624	-0.0183056	-37.8654
ENSMUSG00000032300	septin 14; RIKEN cDNA 1700017B05 gene	NM_028820		266	0.00981884	339	0.011465	287	0.0126566		1	0.526345	0.142736	0.174209	-0.0182942	-37.889
ENSMUSG00000090330				30	0.00373899	27	0.00304152	53	0.0079107		1	0.520284	0.349238	0.112416	-0.0182533	-37.9738
ENSMUSG00000022528	hairy and enhancer of split 1 (Drosophila)	NM_008235		357	0.0226067	402	0.0228497	409	0.0307738		1	0.452588	0.25871	0.136223	-0.0182075	-38.0694
ENSMUSG00000046010	zinc finger protein 830	NM_025884		495	0.0276106	398	0.0202705	387	0.0259021		1	0.479006	0.190321	0.15694	-0.0181932	-38.0993
ENSMUSG00000065392	ENSMUSG00000065392			57	0.140729	36	0.0804261	30	0.0885026		1	0.888542	0.487685	0.0851379	-0.0181084	-38.2777
ENSMUSG00000045538	DEAD (Asp-Glu-Ala-Asp) box polypeptide 28	NM_028038		265	0.0258797	232	0.0205477	235	0.02751		1	0.473175	0.281501	0.131508	-0.0180925	-38.3113
ENSMUSG00000039754	alkB, alkylation repair homolog 4 (E. coli)	NM_028070		264	0.00845431	221	0.00647304	236	0.00907865		1	0.451409	0.354613	0.119	-0.0180688	-38.3615
ENSMUSG00000047123	toll-like receptor adaptor molecule 1	NM_174989		224	0.0137053	267	0.0150569	213	0.0156553		1	0.593905	0.244844	0.136401	-0.0179427	-38.6311
ENSMUSG00000017764	zinc finger, SWIM domain containing 1	NM_028028		55	0.0028062	113	0.00525799	66	0.00399437		1	0.584909	0.188332	0.157809	-0.0178744	-38.7788
ENSMUSG00000058093	expressed sequence AA987161	NM_001163246		466	0.013568	222	0.00585794	355	0.0124072		1	0.410015	0.27027	0.144178	-0.0178652	-38.7988
ENSMUSG00000065782	ENSMUSG00000065782; ENSMUSG00000077413			78	0.20937	40	0.0963969	30	0.0950759		1	0.672031	0.332074	0.1152	-0.0178517	-38.828
ENSMUSG00000077192	ENSMUSG00000077344; ENSMUSG00000077655; ENSMUSG00000077343; ENSMUSG00000077342; ENSMUSG00000077546; ENSMUSG00000077340; ENSMUSG00000077659; ENSMUSG00000077545; ENSMUSG00000077243; ENSMUSG00000077448; ENSMUSG00000077759; ENSMUSG00000077447; ENSMUSG00000077241; ENSMUSG00000077758; ENSMUSG00000077240; ENSMUSG00000077246; ENSMUSG00000077245; ENSMUSG00000077244; ENSMUSG00000077752; ENSMUSG00000077441;…			13	0.0181072	18	0.0230031	25	0.0412412		1	0.401528	0.310283	0.136371	-0.0178135	-38.9113
ENSMUSG00000039628	heparan sulfate (glucosamine) 3-O-sulfotransferase 6	NM_001012402		34	0.00511807	21	0.00290178	26	0.00471087		1	0.434876	0.58774	0.0973732	-0.0177975	-38.9462
ENSMUSG00000034429	zinc finger protein 707	NM_001081065		156	0.00307661	164	0.00296601	165	0.00390217		1	0.534935	0.275983	0.134942	-0.0177969	-38.9476
ENSMUSG00000037001	zinc finger protein 39	NM_011758		280	0.0131909	180	0.00780033	253	0.0143061		1	0.295618	0.257674	0.162249	-0.0177862	-38.9711
ENSMUSG00000025184	DNA segment, Chr 19, ERATO Doi 386, expressed	NM_177464		961	0.0184321	523	0.00918066	760	0.0175519		1	0.458947	0.337162	0.127767	-0.0177514	-39.0474
ENSMUSG00000085795		NM_001110508,NM_001101502		547	0.0152455	689	0.0171227	624	0.0205153		1	0.513063	0.239437	0.147583	-0.0177456	-39.0602
ENSMUSG00000055480	zinc finger protein 458	NM_001001152		141	0.00740803	67	0.00319341	116	0.00732166		1	0.36916	0.241274	0.161896	-0.0176561	-39.2581
ENSMUSG00000044147	ADP-ribosylation factor 6	NM_007481		2428	0.118717	1757	0.0771899	2061	0.120494		1	0.655771	0.301696	0.126065	-0.0176229	-39.3321
ENSMUSG00000018347	zinc finger with KRAB and SCAN domains 6	NM_026107		296	0.0118766	248	0.00910453	239	0.0114999		1	0.587017	0.292612	0.131864	-0.0176102	-39.3605
ENSMUSG00000027079	CLP1, cleavage and polyadenylation factor I subunit, homolog (S. cerevisiae)	NM_133840		683	0.0220219	411	0.0121061	494	0.0191394		1	0.407046	0.312948	0.139954	-0.0176001	-39.3832
ENSMUSG00000033033	calcium homeostasis modulator 2	NM_133746		92	0.00288829	104	0.00301336	81	0.00305237		1	0.79512	0.201214	0.147801	-0.017593	-39.3991
ENSMUSG00000094441		NM_029952		490	0.0548813	222	0.0227023	392	0.0526767		1	0.368775	0.273707	0.15461	-0.0175498	-39.4961
ENSMUSG00000095315				19	0.0116054	18	0.00995787	20	0.0147004		1	0.641116	0.311229	0.126704	-0.0175279	-39.5453
ENSMUSG00000092730				52	0.0737728	33	0.0422469	21	0.0355101		1	0.317866	0.266417	0.16361	-0.017512	-39.5812
ENSMUSG00000045252	zinc finger protein 574	NM_175477,NM_001168506		334	0.0073093	382	0.00767346	315	0.00823652		1	0.38272	0.155414	0.204989	-0.0174968	-39.6157
ENSMUSG00000043572	prolyl-tRNA synthetase (mitochondrial)(putative)	NM_172272,NM_001083887		187	0.00535055	154	0.00397813	199	0.00681265		1	0.474128	0.290137	0.142332	-0.0174912	-39.6284
ENSMUSG00000027787	NMD3 homolog (S. cerevisiae)	NM_133787		2144	0.0721484	1243	0.0380069	1480	0.0597841		1	0.490913	0.352394	0.128406	-0.0174726	-39.6705
ENSMUSG00000027628	RIKEN cDNA 0610011L14 gene	NM_001164818,NM_026661		656	0.0149157	722	0.0149805	554	0.0150671		1	0.659991	0.264792	0.137833	-0.0174603	-39.6984
ENSMUSG00000032469	debranching enzyme homolog 1 (S. cerevisiae)	NM_031403		444	0.0152121	438	0.0136261	407	0.0166652		1	0.720549	0.353445	0.117483	-0.0174185	-39.7937
ENSMUSG00000065281	ENSMUSG00000065281			125	0.321924	81	0.189308	74	0.228223		1	0.655012	0.385765	0.115693	-0.0173896	-39.86
ENSMUSG00000039810	zinc finger CCCH type containing 10	NM_134003		216	0.00654809	245	0.00678357	195	0.00706076		1	0.457683	0.235835	0.162558	-0.0173614	-39.9245
ENSMUSG00000022787	WD repeat domain 53	NM_001185162,NM_026898		329	0.0152968	224	0.0094679	231	0.0128819		1	0.477962	0.244665	0.158761	-0.017326	-40.0062
ENSMUSG00000035455	fidgetin-like 1	NM_021891,NM_001163360,NM_001163359		1735	0.0213641	1014	0.0112938	1341	0.0198019		1	0.435092	0.316092	0.143185	-0.0173177	-40.0255
ENSMUSG00000090459				13	0.00611296	6	0.00259621	11	0.00620968		1	0.601162	0.101081	0.233599	-0.0173161	-40.029
ENSMUSG00000028128	coagulation factor III	NM_010171		113	0.0109724	80	0.00687766	77	0.0088349		1	0.453819	0.253957	0.158464	-0.0173018	-40.0621
ENSMUSG00000038782	RIKEN cDNA 1700028J19 gene			15	0.00221404	15	0.00204934	15	0.00266776		1	0.697321	0.409212	0.112168	-0.0172993	-40.0679
ENSMUSG00000020484	X-box binding protein 1	NM_013842		3212	0.115484	2825	0.0937656	2937	0.127282		1	0.573123	0.344742	0.128452	-0.0172942	-40.0797
ENSMUSG00000011427	zinc finger protein 790	NM_146185,NM_001145880		845	0.0172881	438	0.00820044	642	0.0157895		1	0.415611	0.232215	0.171679	-0.017217	-40.2595
ENSMUSG00000065431	ENSMUSG00000065431			24	0.0626847	8	0.0186911	24	0.0748042		1	0.834171	0.23549	0.143512	-0.0172045	-40.2887
ENSMUSG00000074194	zinc finger protein 791	NM_001037745		55	0.00635612	29	0.00305325	35	0.00482533		1	0.251764	0.146695	0.245774	-0.0171927	-40.3162
ENSMUSG00000055652	kelch-like 25 (Drosophila)	NM_182782,NM_001122780,NM_029652		514	0.0139044	485	0.011993	499	0.0161813		1	0.591953	0.213728	0.164621	-0.0171855	-40.3333
ENSMUSG00000055305	zinc finger protein 93; predicted gene 11677	NM_009567		213	0.00770308	145	0.00475669	215	0.00934081		1	0.472488	0.284586	0.150983	-0.0171834	-40.3383
ENSMUSG00000052763	Zinc finger protein 212	NM_001145881,NM_145576		573	0.0298133	514	0.024433	547	0.0341502		1	0.585685	0.211223	0.167076	-0.0171458	-40.4265
ENSMUSG00000034168	similar to polyglutamine-containing protein; RIKEN cDNA 6430527G18 gene	NM_145836		620	0.0275644	768	0.031367	733	0.0391484		1	0.725642	0.251161	0.14597	-0.0171134	-40.5032
ENSMUSG00000037621	atonal homolog 8 (Drosophila)	NM_153778		242	0.0188714	284	0.0205573	257	0.0241902		1	0.78861	0.213583	0.155664	-0.0170876	-40.5644
ENSMUSG00000046159	cholinergic receptor, muscarinic 3, cardiac	NM_033269		36	0.00373209	57	0.00548648	29	0.00362115		1	0.944423	0.344043	0.117729	-0.0170613	-40.6267
ENSMUSG00000022676	snail homolog 2 (Drosophila)	NM_011415		1078	0.0972059	980	0.0807467	1049	0.113527		1	0.665609	0.282676	0.141909	-0.0170543	-40.6435
ENSMUSG00000064417	ENSMUSG00000064496; ENSMUSG00000065757; ENSMUSG00000065749; ENSMUSG00000064621; ENSMUSG00000064487; ENSMUSG00000064417; ENSMUSG00000084549; ENSMUSG00000084487; ENSMUSG00000064720; ENSMUSG00000084459; ENSMUSG00000064545; ENSMUSG00000064726; ENSMUSG00000064679; ENSMUSG00000084691; ENSMUSG00000084604; ENSMUSG00000064452; ENSMUSG00000065013; ENSMUSG00000065022			88	0.227392	43	0.10317	63	0.196622		1	0.37635	0.128279	0.243097	-0.01705	-40.6537
ENSMUSG00000028688	target of EGR1, member 1 (nuclear)	NM_026654		477	0.0109204	342	0.00715377	384	0.0105689		1	0.486565	0.352704	0.137748	-0.017038	-40.6824
ENSMUSG00000092495				5	0.00401771	5	0.00369789	6	0.0058005		1	0.872805	0.248204	0.14268	-0.0170027	-40.767
ENSMUSG00000039377	H2.0-like homeobox	NM_008250		69	0.0032987	104	0.00462055	64	0.00369507		1	0.467354	0.153035	0.212624	-0.0169964	-40.7819
ENSMUSG00000086782				23	0.00570268	9	0.00201891	18	0.00535817		1	0.947105	0.557026	0.0938768	-0.0169646	-40.8584
ENSMUSG00000049680	RIKEN cDNA 2010005J08 gene	NM_178623,NM_001077661		421	0.00311322	574	0.00390625	447	0.00397059		1	0.719079	0.229424	0.156872	-0.0169579	-40.8747
ENSMUSG00000036144	mesenchyme homeobox 2	NM_008584		709	0.0282315	504	0.0186481	444	0.021359		1	0.550627	0.313467	0.143663	-0.0169492	-40.8957
ENSMUSG00000084796				4	0.00274886	8	0.00509644	6	0.00498158		1	1.0893	0.23018	0.141748	-0.0169318	-40.9375
ENSMUSG00000087556				18	0.00366664	17	0.00320219	28	0.00686869		1	0.823572	0.361545	0.122077	-0.0168909	-41.0367
ENSMUSG00000027722	spermatogenesis associated 5	NM_001163511,NM_021343		856	0.0175431	482	0.00901941	651	0.0160196		1	0.506775	0.319958	0.146863	-0.0168759	-41.0731
ENSMUSG00000049305	coiled-coil domain containing 71	NM_133744		768	0.0451603	838	0.0450301	671	0.0472337		1	0.572194	0.291798	0.149511	-0.0168622	-41.1065
ENSMUSG00000029715	processing of precursor 7, ribonuclease P family, (S. cerevisiae)	NM_028753		298	0.0292052	336	0.030163	235	0.0276518		1	0.551273	0.299146	0.149098	-0.01686	-41.1121
ENSMUSG00000078435	ENSMUSG00000078435	NM_001163064		127	0.0155844	76	0.00851753	115	0.0169469		1	0.376158	0.277253	0.170503	-0.0168562	-41.1212
ENSMUSG00000055148	Kruppel-like factor 2 (lung)	NM_008452		101	0.0100489	94	0.00868981	70	0.00841313		1	0.724747	0.273568	0.145791	-0.0168518	-41.1318
ENSMUSG00000096916		NM_001254951		283	0.025047	137	0.0109926	224	0.0237781		1	0.389861	0.342193	0.152316	-0.0168475	-41.1425
ENSMUSG00000085207				8	0.00295553	14	0.00462435	12	0.00524182		1	0.976307	0.268877	0.136912	-0.0168328	-41.1784
ENSMUSG00000036437	neuropeptide Y receptor Y1	NM_010934		87	0.00531156	66	0.00373735	65	0.00479286		1	0.40025	0.204466	0.196284	-0.0168304	-41.1842
ENSMUSG00000032841	proline rich 5 like; hypothetical protein LOC100048398	NM_001110849,NM_001083810,NM_175181		233	0.00302417	245	0.002833	240	0.00370568		1	0.698188	0.249586	0.154624	-0.0168289	-41.1879
ENSMUSG00000035399	RIKEN cDNA 3230401D17 gene	NM_025699		266	0.00755053	599	0.0155766	197	0.00672702		1	0.473646	0.335091	0.147068	-0.0168277	-41.1909
ENSMUSG00000036158	prickle like 1 (Drosophila)	NM_001033217		1026	0.0228584	1472	0.0303102	1047	0.0280856		1	0.914086	0.220795	0.154037	-0.0168145	-41.2232
ENSMUSG00000055041	COMM domain containing 5	NM_025536		721	0.0676069	482	0.0414449	547	0.0617151		1	0.498222	0.394539	0.134114	-0.0168144	-41.2235
ENSMUSG00000020812	RIKEN cDNA 1810032O08 gene			143	0.00426154	85	0.00228296	129	0.00459234		1	0.249557	0.25183	0.200053	-0.016798	-41.2636
ENSMUSG00000077440	ENSMUSG00000077440			92	0.230454	46	0.104436	59	0.176838		1	0.188595	0.216862	0.231968	-0.0167774	-41.3144
ENSMUSG00000070923	kelch-like 9 (Drosophila)	NM_172871		5721	0.250952	3107	0.124694	4644	0.245012		1	0.522996	0.355781	0.141352	-0.0167319	-41.4268
ENSMUSG00000023243	potassium channel, subfamily K, member 5	NM_021542		184	0.0100256	176	0.00882463	158	0.0103483		1	0.700352	0.220742	0.167392	-0.0167101	-41.4808
ENSMUSG00000078190	dynamin 3, opposite strand			1190	0.0137741	536	0.00576497	2587	0.0361776		1	0.863379	0.443272	0.112106	-0.01671	-41.481
ENSMUSG00000040302	RIKEN cDNA C030048B08 gene	NM_172991		252	0.00950839	151	0.00518871	196	0.00888013		1	0.375793	0.230647	0.191473	-0.0167055	-41.4921
ENSMUSG00000054967	zinc finger protein 647	NM_001168276,NM_172817		199	0.022713	189	0.019866	182	0.0249949		1	0.489898	0.26129	0.168527	-0.0166991	-41.508
ENSMUSG00000091109				7	0.0297326	4	0.015404	7	0.0357322		1	0.618541	0.469368	0.118789	-0.0166901	-41.5305
ENSMUSG00000047777	PHD finger protein 13	NM_172705		904	0.0516584	907	0.0477218	819	0.0562568		1	0.558284	0.272177	0.160435	-0.0166745	-41.5692
ENSMUSG00000027459	family with sequence similarity 110, member A	NM_146127,NM_028666		118	0.00332369	111	0.00284246	126	0.00425132		1	0.441342	0.253041	0.176865	-0.01666	-41.6054
ENSMUSG00000064858	ENSMUSG00000064877; ENSMUSG00000064897; ENSMUSG00000064858			17	0.0245765	14	0.0183213	25	0.042908		1	0.461919	0.178495	0.208247	-0.0166585	-41.6092
ENSMUSG00000038984	testis-specific protein, Y-encoded-like 5	NM_001085421		107	0.00487942	82	0.0034116	120	0.00659399		1	0.561182	0.2427	0.170545	-0.0166422	-41.6499
ENSMUSG00000065438	ENSMUSG00000065438			17	0.0465489	10	0.0254482	16	0.0529386		1	0.410155	0.183702	0.212623	-0.0166239	-41.6959
ENSMUSG00000024697	guanine nucleotide binding protein, alpha 14	NM_008137		159	0.00863891	101	0.0050835	107	0.00700847		1	0.641068	0.468139	0.119187	-0.0166204	-41.7046
ENSMUSG00000030725	similar to RIKEN cDNA 2610209A20 gene; RIKEN cDNA 2610209A20 gene	NM_026010		174	0.0191541	181	0.0182389	159	0.0210008		1	0.694529	0.353685	0.134816	-0.0166009	-41.7535
ENSMUSG00000037085	tRNA methyltranferase 12 homolog (S. cerevisiae)	NM_026642		207	0.00915862	146	0.00586612	200	0.0106315		1	0.356828	0.196665	0.213678	-0.0165971	-41.7632
ENSMUSG00000062116	RIKEN cDNA 5730403M16 gene	NM_172738		303	0.0277834	198	0.0164923	192	0.0210963		1	0.496122	0.299038	0.160268	-0.0165697	-41.8321
ENSMUSG00000021701	polo-like kinase 2 (Drosophila)	NM_152804		2323	0.152204	2520	0.151238	2082	0.163851		1	0.645669	0.258275	0.161967	-0.0165498	-41.8824
ENSMUSG00000042275	pelota homolog (Drosophila)	NM_134058		377	0.0431018	478	0.0503338	329	0.045162		1	0.61968	0.210473	0.182074	-0.0165218	-41.9535
ENSMUSG00000043858	nucleoporin 62	NM_053074		3218	0.102212	2585	0.0745677	2711	0.103283		1	0.597344	0.344016	0.143771	-0.0165199	-41.9584
ENSMUSG00000071083	ENSMUSG00000071083			39	0.0184776	20	0.0085206	42	0.0239326		1	0.4686	0.409855	0.141776	-0.016438	-42.1674
ENSMUSG00000078317	factor 8-associated gene A	NM_007978		92	0.00671493	115	0.00757139	113	0.00987548		1	0.698762	0.323816	0.144512	-0.0164305	-42.1867
ENSMUSG00000016984	Ewing's tumor-associated antigen 1	NM_026576		1362	0.0596316	735	0.029294	1029	0.0541166		1	0.40634	0.33846	0.161926	-0.0164281	-42.1927
ENSMUSG00000043421	RIKEN cDNA 2310016C08 gene	NM_001190461,NM_023516		454	0.0508494	306	0.031497	376	0.0507361		1	0.540807	0.39012	0.140554	-0.0164222	-42.2081
ENSMUSG00000044707	cyclin J-like	NM_001045530		144	0.00872313	197	0.0109482	182	0.0132511		1	0.863037	0.239476	0.1597	-0.0164186	-42.2172
ENSMUSG00000020495	RIKEN cDNA 1200011M11 gene	NM_024262		546	0.0228059	558	0.021329	527	0.0264352		1	0.58878	0.252421	0.172016	-0.0163868	-42.2991
ENSMUSG00000051346	SPRY domain containing 4	NM_025716		598	0.0697636	473	0.0504066	498	0.0698117		1	0.623049	0.429073	0.130294	-0.0163766	-42.3255
ENSMUSG00000030386	zinc finger protein 606	NM_026112		922	0.0106939	489	0.00517774	799	0.0111325		1	0.417852	0.2923	0.175272	-0.0163464	-42.4037
ENSMUSG00000071291	zinc finger protein 58	NM_001007575		410	0.00985299	197	0.00434444	329	0.00950156		1	0.40968	0.301111	0.17375	-0.0163389	-42.4232
ENSMUSG00000030424	RIKEN cDNA 9430025M13 gene; similar to zinc finger protein ZFP	NM_001243021		150	0.0145494	72	0.00640515	114	0.0132933		1	0.330846	0.292047	0.18655	-0.0163238	-42.4623
ENSMUSG00000095868				20	0.0373257	22	0.0370738	24	0.0535875		1	0.910847	0.543819	0.106175	-0.0163212	-42.4692
ENSMUSG00000075419	dolichol kinase	NM_177648		254	0.021841	292	0.0230071	270	0.0278726		1	0.76058	0.318401	0.145557	-0.0163037	-42.5148
ENSMUSG00000057409	hypothetical protein LOC100044273; zinc finger protein 53	NM_013843		357	0.0318069	221	0.0179516	237	0.0252875		1	0.518444	0.310158	0.162327	-0.0163029	-42.5167
ENSMUSG00000084899				54	0.0235828	34	0.0135856	46	0.0241412		1	0.418272	0.218058	0.204633	-0.0162917	-42.546
ENSMUSG00000040177	RIKEN cDNA 2310057M21 gene	NM_026655		497	0.0411696	337	0.0255193	366	0.0363472		1	0.475593	0.274561	0.177542	-0.016258	-42.6342
ENSMUSG00000031609	sin3 associated polypeptide	NM_021788		515	0.0801566	342	0.0481389	381	0.0709613		1	0.578439	0.434688	0.135	-0.0162279	-42.7132
ENSMUSG00000037465	Kruppel-like factor 10	NM_013692		386	0.0232003	341	0.0187963	424	0.0305856		1	0.465841	0.302576	0.171127	-0.0162161	-42.7443
ENSMUSG00000049409	prokineticin receptor 1	NM_021381		296	0.0134034	264	0.0111064	286	0.0156453		1	0.509337	0.403666	0.145727	-0.0161795	-42.8411
ENSMUSG00000043336	filamin A interacting protein 1-like	NM_001177871,NM_001040397		985	0.0194558	629	0.01142	899	0.0213741		1	0.459145	0.27898	0.180101	-0.0161723	-42.8601
ENSMUSG00000034071	zinc fingr protein 551	NM_001033820		163	0.00886816	100	0.00497361	144	0.00942737		1	0.378304	0.234783	0.206849	-0.0161481	-42.9243
ENSMUSG00000027324	RNA pseudouridylate synthase domain containing 2	NM_173450		112	0.00753877	118	0.00720721	124	0.00998516		1	0.613553	0.196103	0.200819	-0.0161399	-42.9463
ENSMUSG00000049225	protein phosphatase 2C, magnesium dependent, catalytic subunit	NM_001098231,NM_001033453,NM_001098230		664	0.00745717	425	0.0043998	585	0.00791699		1	0.550916	0.35845	0.152912	-0.0161265	-42.982
ENSMUSG00000007812	zinc finger protein 655	NM_028298,NM_001083958		1323	0.0510373	689	0.0243254	973	0.045122		1	0.399494	0.276053	0.189154	-0.0161153	-43.0116
ENSMUSG00000036376	activator of basal transcription 1	NM_013924		572	0.08206	424	0.055399	427	0.0734503		1	0.472371	0.336783	0.16437	-0.0161098	-43.0265
ENSMUSG00000034379	WD repeat domain 5B	NM_027113		211	0.0216699	115	0.0108044	168	0.0207439		1	0.362316	0.253135	0.203212	-0.0160904	-43.0784
ENSMUSG00000036867	MAD homolog 6 (Drosophila)	NM_008542		199	0.00993999	249	0.0113836	193	0.0115333		1	0.798546	0.213391	0.181732	-0.0160875	-43.0862
ENSMUSG00000050945	zinc finger protein 438	NM_178722		145	0.00827405	80	0.00414283	81	0.00553633		1	0.466795	0.288651	0.179181	-0.0160705	-43.1318
ENSMUSG00000088059				27	0.0352426	14	0.0164424	9	0.0136643		1	0.161686	0.181019	0.294968	-0.0160698	-43.1336
ENSMUSG00000046794	protein phosphatase 1, regulatory (inhibitor) subunit 3B	NM_177741		392	0.0169694	418	0.0164297	386	0.0199284		1	0.606809	0.268126	0.174134	-0.0160696	-43.1341
ENSMUSG00000037204	RIKEN cDNA 9430023L20 gene	NM_026566		554	0.0824766	440	0.0595601	492	0.0878585		1	0.566532	0.425646	0.140657	-0.0160671	-43.1409
ENSMUSG00000027300	U box domain containing 5	NM_080562,NM_001255994,NM_001255993		416	0.0110847	358	0.00869753	395	0.0126312		1	0.630639	0.276304	0.170734	-0.0160383	-43.2183
ENSMUSG00000036898	zinc finger protein 157	NM_028130		1202	0.015309	626	0.00728141	869	0.0132945		1	0.376904	0.289549	0.190521	-0.0160105	-43.2933
ENSMUSG00000036533	CDC42 effector protein (Rho GTPase binding) 3	NM_026514		479	0.0447004	365	0.0315494	428	0.0481942		1	0.685561	0.333162	0.153084	-0.0160045	-43.3095
ENSMUSG00000030443	zinc finger protein 583	NM_001033249		215	0.00506199	117	0.00252658	173	0.00489713		1	0.465411	0.338535	0.167411	-0.0160005	-43.3204
ENSMUSG00000040599	MIS12 homolog (yeast)	NM_025993		1450	0.0441674	1057	0.0292896	1306	0.0477555		1	0.634487	0.34103	0.154551	-0.0159927	-43.3413
ENSMUSG00000079737	RIKEN cDNA 3110001I22 gene	NM_025653		127	0.0135089	84	0.00819178	115	0.0147095		1	0.478577	0.168223	0.236665	-0.0159783	-43.3806
ENSMUSG00000037015	transmembrane protein 185B			303	0.0311694	363	0.0340816	318	0.0391965		1	0.789445	0.376168	0.139943	-0.015965	-43.4167
ENSMUSG00000053925	ENSMUSG00000053925			20	0.00218697	21	0.00211788	19	0.00249959		1	0.392122	0.20584	0.225484	-0.0159611	-43.4272
ENSMUSG00000025484	blocked early in transport 1 homolog (S. cerevisiae)-like	NM_018742		1064	0.125932	697	0.0759225	727	0.10357		1	0.4646	0.379143	0.159366	-0.0159563	-43.4404
ENSMUSG00000050164	melanin-concentrating hormone receptor 1	NM_145132		66	0.00553917	74	0.00577033	61	0.00618334		1	0.422569	0.264865	0.195277	-0.0159553	-43.4432
ENSMUSG00000089281				5	0.00346021	5	0.00314243	6	0.00499478		1	0.869494	0.371955	0.137908	-0.0159405	-43.4835
ENSMUSG00000036225	potassium channel tetramerisation domain containing 1	NM_001142731,NM_134112		154	0.00530411	158	0.00462082	152	0.00617827		1	0.668524	0.306067	0.162566	-0.0159322	-43.5061
ENSMUSG00000026094	serine/threonine kinase 17b (apoptosis-inducing)	NM_133810		671	0.0374219	351	0.017989	488	0.0328123		1	0.497884	0.348488	0.164078	-0.0159291	-43.5144
ENSMUSG00000046862	RIKEN cDNA 4732496O08 gene	NM_172877		469	0.00996433	372	0.0071924	429	0.0109407		1	0.503799	0.305142	0.175213	-0.0159151	-43.5527
ENSMUSG00000026273	MTERF domain containing 2	NM_178051		493	0.0111082	362	0.00742977	410	0.0110772		1	0.509636	0.283502	0.181274	-0.0159145	-43.5546
ENSMUSG00000007216	zinc finger protein 775	NM_173429		179	0.00802477	206	0.00847508	177	0.00950843		1	0.427062	0.219074	0.217608	-0.0158536	-43.7218
ENSMUSG00000083104	ENSMUSG00000083104			14	0.0040194	9	0.00237956	9	0.00309722		1	0.0599831	0.341716	0.284883	-0.0158475	-43.7385
ENSMUSG00000063383	predicted gene 4769; hypothetical protein LOC100044278	NM_177596,NM_001256493		87	0.00555422	48	0.00280094	72	0.00551918		1	0.459938	0.219811	0.213625	-0.0158425	-43.7524
ENSMUSG00000025804	chemokine (C-C motif) receptor 1	NM_009912		175	0.0113503	131	0.00789533	127	0.00995104		1	0.353557	0.378623	0.174128	-0.0158317	-43.7821
ENSMUSG00000046731	potassium channel tetramerisation domain containing 11	NM_153143		72	0.00484776	69	0.00427833	80	0.00649263		1	0.640723	0.295632	0.17055	-0.0158053	-43.8554
ENSMUSG00000034216	vacuolar protein sorting 18 (yeast)	NM_172269		343	0.00561375	512	0.00770541	341	0.00668321		1	0.776643	0.29501	0.163058	-0.0157918	-43.8928
ENSMUSG00000016087	Friend leukemia integration 1	NM_008026		760	0.0449979	505	0.0277844	712	0.0509308		1	0.673079	0.334665	0.158872	-0.0157838	-43.9152
ENSMUSG00000018604	T-box 3	NM_198052,NM_011535		174	0.00202103	199	0.00214657	209	0.00293237		1	0.575943	0.298666	0.175025	-0.0157777	-43.9322
ENSMUSG00000082345	ENSMUSG00000082345			9	0.0038158	6	0.00229991	15	0.0076265		1	1.74179	0.101812	0.228089	-0.0157562	-43.9919
ENSMUSG00000054381	similar to zinc finger protein HIT-39; zinc finger protein 747	NM_175560		104	0.0071523	74	0.00465661	135	0.0111466		1	0.358645	0.28434	0.2029	-0.0157472	-44.0171
ENSMUSG00000070509	RGM domain family, member A	NM_177740		2051	0.0347002	2711	0.0421593	2384	0.0483672		1	0.725181	0.244274	0.183781	-0.0157402	-44.0368
ENSMUSG00000027905	DEAD (Asp-Glu-Ala-Asp) box polypeptide 20	NM_017397		1558	0.0553819	919	0.0295665	1218	0.0519123		1	0.550903	0.455225	0.145037	-0.0157035	-44.1397
ENSMUSG00000049686	ORAI calcium release-activated calcium modulator 1	NM_175423		195	0.00813688	267	0.0102715	194	0.00974877		1	0.749957	0.370107	0.149643	-0.0156725	-44.227
ENSMUSG00000032531	angiomotin-like 2	NM_019764		1642	0.0115862	2174	0.0138307	1777	0.0149269		1	0.96235	0.260212	0.167822	-0.0156671	-44.2421
ENSMUSG00000030641	RIKEN cDNA 4632434I11 gene	NM_001080995		650	0.0355248	464	0.0229722	539	0.0353319		1	0.557698	0.36333	0.162871	-0.0156635	-44.2523
ENSMUSG00000037731	cDNA sequence BC013712	NM_001033308		69	0.00411961	70	0.00388389	75	0.00540849		1	0.530073	0.463085	0.146584	-0.015643	-44.3105
ENSMUSG00000045598	zinc finger protein 553	NM_146201		419	0.011948	444	0.011513	438	0.0148671		1	0.564005	0.209562	0.215207	-0.0156235	-44.3658
ENSMUSG00000070063	ENSMUSG00000077639; ENSMUSG00000084543; ENSMUSG00000064936; ENSMUSG00000084693; ENSMUSG00000070063; ENSMUSG00000065004			29	0.0414712	13	0.0169843	30	0.0515236		1	0.478846	0.525073	0.141722	-0.0156196	-44.3766
ENSMUSG00000074030	exocyst complex component 8	NM_198103		327	0.00807466	289	0.00656063	345	0.0102422		1	0.495004	0.205185	0.225411	-0.0156035	-44.4226
ENSMUSG00000059486	kelch repeat and BTB (POZ) domain containing 2	NM_145958		1585	0.0346457	1162	0.0231043	1503	0.0394725		1	0.682939	0.308091	0.169813	-0.0156005	-44.4312
ENSMUSG00000043284	transmembrane protein 11	NM_001168507,NM_173453		688	0.0341148	811	0.0367464	593	0.0352069		1	0.643231	0.341289	0.164801	-0.0155609	-44.5441
ENSMUSG00000022367	hyaluronan synthase 2	NM_008216		1694	0.0734282	1014	0.040838	1286	0.0673436		1	0.487139	0.37021	0.16997	-0.0155478	-44.5817
ENSMUSG00000094411				9	0.0167554	7	0.0118782	7	0.0156199		1	0.38634	0.805225	0.122292	-0.0155392	-44.6065
ENSMUSG00000052241	RIKEN cDNA A930035D04 gene			10	0.00337797	14	0.00432757	10	0.00404818		1	0.433204	0.397783	0.169121	-0.0155378	-44.6104
ENSMUSG00000049717	ligase IV, DNA, ATP-dependent	NM_176953		486	0.0123799	309	0.00718172	375	0.0114618		1	0.470503	0.259627	0.205139	-0.0155353	-44.6175
ENSMUSG00000070420	zinc finger protein 498	NM_001081431		221	0.0202327	250	0.0208634	230	0.0251922		1	0.62979	0.224388	0.205192	-0.0155339	-44.6216
ENSMUSG00000030486	zinc finger protein 108	NM_018791		82	0.00779052	36	0.00313769	77	0.00879022		1	0.371245	0.309443	0.199505	-0.015531	-44.63
ENSMUSG00000036599	carbohydrate sulfotransferase 12	NM_021528		169	0.0100095	237	0.0129938	147	0.0104703		1	0.778614	0.262067	0.180228	-0.015528	-44.6384
ENSMUSG00000032733	sorting nexin 33	NM_175483		329	0.0131861	385	0.0142106	361	0.0174038		1	0.783275	0.238939	0.189136	-0.0155056	-44.7031
ENSMUSG00000022313	UTP23, small subunit (SSU) processome component, homolog (yeast)	NM_030132		291	0.0106178	180	0.00600194	240	0.01051		1	0.583039	0.372726	0.163372	-0.0154924	-44.741
ENSMUSG00000068130	zinc finger protein 442			158	0.00991207	105	0.00599509	125	0.00938433		1	0.462187	0.354855	0.177717	-0.0154827	-44.769
ENSMUSG00000031955	breast cancer anti-estrogen resistance 1	NM_001198839,NM_009954		716	0.0412617	859	0.0453601	761	0.0525009		1	0.855561	0.31357	0.16209	-0.0154823	-44.7702
ENSMUSG00000037750	cDNA sequence BC017647	NM_145430		270	0.00543241	318	0.00587908	284	0.00686126		1	0.582951	0.176589	0.237776	-0.0154813	-44.7732
ENSMUSG00000000435	myogenic factor 5	NM_008656		251	0.0221418	154	0.0126238	218	0.0232338		1	0.458288	0.405559	0.167757	-0.0154384	-44.8976
ENSMUSG00000067931	cDNA sequence BC049807	NM_001002008		1562	0.109873	722	0.0467812	1063	0.0901629		1	0.448466	0.349965	0.18164	-0.015436	-44.9045
ENSMUSG00000028525	phosphodiesterase 4B, cAMP specific	NM_001177980,NM_019840,NM_001177982,NM_001177981,NM_001177983		1231	0.00876944	1017	0.00663755	1048	0.00897311		1	0.654195	0.349236	0.165501	-0.0154341	-44.9101
ENSMUSG00000074825	inositol 1,4,5-triphosphate receptor interacting protein-like 1	NM_001163527,NM_001163528		297	0.00764884	337	0.00789242	348	0.0107409		1	0.812513	0.315621	0.165203	-0.0154228	-44.943
ENSMUSG00000029627	zinc finger with KRAB and SCAN domains 14	NM_023322		85	0.00559623	61	0.00366161	61	0.00481032		1	0.491634	0.397385	0.167714	-0.0153932	-45.0296
ENSMUSG00000047669	male-specific lethal 3-like 2 (Drosophila)	NM_001163833		100	0.00855729	99	0.00775888	91	0.00933447		1	0.616582	0.25595	0.197987	-0.0153767	-45.0778
ENSMUSG00000049969	pleckstrin homology domain containing, family F (with FYVE domain) member 2	NM_175175		367	0.0184149	305	0.0138557	342	0.020576		1	0.582568	0.26044	0.199757	-0.015355	-45.1413
ENSMUSG00000045237	RIKEN cDNA 1110012L19 gene; predicted gene 8512	NM_026787		386	0.0647076	236	0.0358503	299	0.0601096		1	0.544224	0.493035	0.148109	-0.0153364	-45.1961
ENSMUSG00000001741	interleukin 16	NM_010551		182	0.00234052	174	0.00207885	162	0.00251684		1	0.512331	0.299182	0.194165	-0.015299	-45.3067
ENSMUSG00000043602	zinc finger protein 3	NM_177565		103	0.00914341	81	0.00654376	89	0.00946801		1	0.421853	0.339023	0.192224	-0.0152744	-45.3797
ENSMUSG00000089886				8	0.00255592	15	0.00440829	9	0.00344123		1	1.19951	0.205371	0.190546	-0.0152626	-45.4149
ENSMUSG00000059555	RIKEN cDNA A830007P12 gene	NM_146115		107	0.00441751	104	0.00378432	111	0.00540188		1	0.653454	0.459948	0.148982	-0.0152294	-45.5139
ENSMUSG00000090125		NM_011141		37	0.00214816	49	0.00224462	41	0.00256041		1	0.663517	0.256871	0.198628	-0.0152283	-45.517
ENSMUSG00000050107	germ cell-specific gene 2	NM_010353		199	0.0129288	256	0.0153082	255	0.0198888		1	0.582636	0.227293	0.21835	-0.015222	-45.536
ENSMUSG00000042854	transformation related protein 53 regulating kinase	NM_023815		102	0.0028011	84	0.00210587	93	0.00305625		1	0.460209	0.296237	0.203108	-0.0152148	-45.5574
ENSMUSG00000027739	RAB33B, member of RAS oncogene family	NM_016858		643	0.0372604	446	0.0238928	592	0.0413686		1	0.609684	0.346148	0.175541	-0.0152002	-45.6012
ENSMUSG00000079043	FAST kinase domains 5	NM_198176,NM_001146084		187	0.00629234	95	0.00289362	121	0.00487185		1	0.432129	0.349515	0.190902	-0.0151832	-45.6521
ENSMUSG00000054893	zinc finger protein 667	NM_001024928		316	0.00469248	156	0.00210773	244	0.00436117		1	0.459571	0.375616	0.181595	-0.0151742	-45.6793
ENSMUSG00000049792	BCL2-associated athanogene 5; similar to BCL2-associated athanogene 5	NM_027404		885	0.0331869	731	0.0250336	790	0.035569		1	0.59749	0.358999	0.174033	-0.0151713	-45.688
ENSMUSG00000041241	mitochondrial ubiquitin ligase activator of NFKB 1	NM_026689		433	0.00970479	470	0.00954308	420	0.0112453		1	0.688408	0.29897	0.184102	-0.0151703	-45.6912
ENSMUSG00000053414	similar to putative serine/threonine protein kinase MAK-V; similar to hormonally upregulated Neu-associated kinase; hormonally upregulated Neu-associated kinase	NM_015755		1675	0.0611261	2158	0.0718889	1978	0.0866504		1	0.787096	0.292745	0.180394	-0.0151536	-45.7415
ENSMUSG00000042745	inhibitor of DNA binding 1	NM_010495		1022	0.0895683	956	0.0775199	1107	0.117075		1	0.420759	0.346428	0.195032	-0.0151178	-45.8497
ENSMUSG00000049232	tigger transposable element derived 2	NM_001081145		303	0.01846	253	0.0140872	286	0.0209566		1	0.648622	0.395285	0.163865	-0.0151175	-45.8506
ENSMUSG00000059395	NFKB activating protein-like	NM_025719		34	0.0042774	26	0.0029926	20	0.00301247		1	0.460122	0.43062	0.171258	-0.0151105	-45.8717
ENSMUSG00000079144	RIKEN cDNA A130010J15 gene	NM_181048,NM_001160359,NM_001160360		333	0.00610633	216	0.0035151	292	0.00638722		1	0.537945	0.377539	0.176191	-0.0150999	-45.9042
ENSMUSG00000056718	ENSMUSG00000056718			54	0.00725537	28	0.00338529	19	0.00300513		1	0.239288	0.133338	0.364408	-0.0150758	-45.9775
ENSMUSG00000022280	ring finger protein 19A	NM_013923		1619	0.0695253	1046	0.0413276	1300	0.0672498		1	0.623191	0.356363	0.17563	-0.0150699	-45.9956
ENSMUSG00000005483	DnaJ (Hsp40) homolog, subfamily B, member 1	NM_018808		1727	0.1396	1639	0.120777	1711	0.165832		1	0.778898	0.392209	0.15884	-0.0150496	-46.0576
ENSMUSG00000005505	kelch repeat and BTB (POZ) domain containing 4	NM_025991		1004	0.0296112	633	0.017105	834	0.0295875		1	0.572277	0.358456	0.179788	-0.015038	-46.093
ENSMUSG00000060244	RNA and export factor binding protein 2	NM_019484		48	0.00691589	29	0.00382807	49	0.00850804		1	0.616516	0.577304	0.139061	-0.0150378	-46.0937
ENSMUSG00000078580	RIKEN cDNA E430018J23 gene; RIKEN cDNA 9130019O22 gene	NM_198011		98	0.00300051	106	0.00296347	91	0.0033336		1	0.576278	0.270349	0.207224	-0.0150207	-46.146
ENSMUSG00000050188	U7 snRNP-specific Sm-like protein LSM10	NM_001163266,NM_138721		356	0.0310658	339	0.0271701	335	0.0351516		1	0.574179	0.377837	0.175993	-0.015001	-46.2066
ENSMUSG00000037640	similar to Zinc finger protein 60; zinc finger protein 60	NM_029531,NM_009560		1164	0.0139793	619	0.00677549	1024	0.0147518		1	0.435851	0.315465	0.206796	-0.0149872	-46.2492
ENSMUSG00000016526	dual-specificity tyrosine-(Y)-phosphorylation regulated kinase 3	NM_145508		38	0.00333169	38	0.00296224	33	0.00340651		1	0.411611	0.305571	0.213147	-0.0149872	-46.2494
ENSMUSG00000064696	ENSMUSG00000064696			6	0.013917	3	0.00643336	5	0.0138612		1	0.577793	0.408116	0.169731	-0.0149763	-46.2828
ENSMUSG00000037692	AT hook, DNA binding motif, containing 1	NM_146155		625	0.00363752	879	0.00466127	796	0.00553191		1	0.713735	0.224113	0.217328	-0.0149744	-46.2889
ENSMUSG00000027498	cleavage stimulation factor, 3' pre-RNA, subunit 1	NM_024199		1288	0.0571538	1245	0.0503188	1109	0.0589222		1	0.643344	0.33052	0.183713	-0.0149726	-46.2942
ENSMUSG00000053536	cleavage stimulation factor, 3' pre-RNA subunit 2, tau	NM_031249		2225	0.108655	1496	0.0669435	1967	0.11548		1	0.62747	0.374404	0.174072	-0.0149588	-46.3371
ENSMUSG00000065305	ENSMUSG00000065305			44	0.121668	30	0.0749225	32	0.106121		1	0.673666	0.313423	0.187856	-0.0149266	-46.4371
ENSMUSG00000041483	zinc finger protein 281	NM_001160251,NM_177643		1147	0.0212645	809	0.0137266	1040	0.023123		1	0.458349	0.269531	0.22351	-0.0149134	-46.478
ENSMUSG00000050555	hydrolethalus syndrome 1	NM_029762		735	0.0226446	388	0.0108957	573	0.0212222		1	0.427939	0.379312	0.191713	-0.014912	-46.4824
ENSMUSG00000050505	protocadherin 20	NM_178685		489	0.0171424	303	0.00986991	321	0.0135956		1	0.598783	0.499192	0.153671	-0.0149113	-46.4845
ENSMUSG00000093107				12	0.0174124	7	0.00926457	22	0.0384484		1	0.504624	0.534649	0.155119	-0.0149055	-46.5026
ENSMUSG00000062944	RIKEN cDNA 9130023H24 gene	NM_177001		75	0.00380991	100	0.00463282	99	0.00604064		1	0.98622	0.255492	0.190286	-0.0148887	-46.5551
ENSMUSG00000062743	zinc finger protein 677; hypothetical protein LOC100044270	NM_172486		150	0.00471433	82	0.00233446	104	0.00391638		1	0.502279	0.265358	0.221678	-0.01487	-46.6139
ENSMUSG00000004791	placental growth factor	NM_008827		329	0.0383139	256	0.0276262	259	0.0363995		1	0.574335	0.436423	0.16757	-0.0148543	-46.6629
ENSMUSG00000070697	UTP3, small subunit (SSU) processome component, homolog (S. cerevisiae)	NM_023054		1932	0.220863	1569	0.163759	1600	0.21978		1	0.572515	0.33412	0.191876	-0.0148474	-46.6848
ENSMUSG00000051675	tripartite motif-containing 32; RIKEN cDNA 3632413A11 gene	NM_001161782,NM_053084		1384	0.0334724	1222	0.0269976	1251	0.036287		1	0.646027	0.325951	0.188792	-0.0148371	-46.7172
ENSMUSG00000027088	phosphatase, orphan 2	NM_028521		635	0.0117179	339	0.00568798	442	0.00978346		1	0.514447	0.387873	0.18341	-0.0148301	-46.7393
ENSMUSG00000041598	CDC42 effector protein (Rho GTPase binding) 4	NM_001163346,NM_020006		1969	0.0467898	2132	0.0465413	2063	0.0589218		1	0.833232	0.335065	0.174953	-0.014829	-46.7427
ENSMUSG00000019826	zinc finger and BTB domain containing 24	NM_153398		393	0.0254447	323	0.0190396	337	0.0261674		1	0.530843	0.271966	0.218101	-0.0148074	-46.811
ENSMUSG00000061544	zinc finger protein	NM_001164676		385	0.0155638	263	0.00967316	393	0.019086		1	0.514839	0.30366	0.208502	-0.0147918	-46.8603
ENSMUSG00000092417		NM_032460,NM_001128597		108	0.00457293	131	0.00505124	82	0.00415177		1	0.450655	0.323493	0.209047	-0.0147857	-46.8795
ENSMUSG00000020607	family with sequence similarity 84, member A	NM_029007		43	0.00218515	72	0.00304205	54	0.0031704		1	0.898465	0.203393	0.223116	-0.0147501	-46.9928
ENSMUSG00000044501	hypothetical protein LOC100044280; zinc finger protein 758	NM_145484		435	0.0074879	193	0.00304511	310	0.006426		1	0.503812	0.346598	0.197748	-0.0147425	-47.0169
ENSMUSG00000007777	RIKEN cDNA 0610009B22 gene	NM_025319		439	0.0472157	295	0.0288021	353	0.0455383		1	0.538122	0.473814	0.166407	-0.014741	-47.0218
ENSMUSG00000049858	sulfite oxidase	NM_173733		522	0.0406836	489	0.0348303	455	0.0425313		1	0.693221	0.414387	0.167451	-0.0147247	-47.0737
ENSMUSG00000036894	RAP2B, member of RAS oncogene family	NM_028712		556	0.0242122	415	0.0164967	554	0.0289582		1	0.823581	0.299885	0.188562	-0.014724	-47.076
ENSMUSG00000072620	schlafen 2	NM_011408		86	0.00949447	87	0.00892328	83	0.0110707		1	0.455932	0.380126	0.194654	-0.014708	-47.1272
ENSMUSG00000044952	potassium channel tetramerisation domain containing 21	NM_001039039		131	0.00809361	136	0.00774384	103	0.00764999		1	0.677547	0.254122	0.215804	-0.0147027	-47.1443
ENSMUSG00000014074	ring finger protein 168	NM_027355		1570	0.0298133	1157	0.0199646	1481	0.0337582		1	0.710184	0.375174	0.175923	-0.0146886	-47.1896
ENSMUSG00000022306	zinc finger protein, multitype 2	NM_011766		138	0.0050986	131	0.00449513	100	0.00446242		1	0.788881	0.289731	0.19562	-0.0146684	-47.2545
ENSMUSG00000087819				40	0.0511666	15	0.0171067	29	0.0445154		1	0.326022	0.552941	0.17676	-0.0146629	-47.2721
ENSMUSG00000076313	ENSMUSG00000076313			3	0.00591891	3	0.0055001	6	0.014302		1	1.45083	0.408227	0.141748	-0.014658	-47.288
ENSMUSG00000045382	chemokine (C-X-C motif) receptor 4	NM_009911		347	0.0235439	316	0.0198918	337	0.0276022		1	0.662976	0.341023	0.189283	-0.014636	-47.3591
ENSMUSG00000027995	toll-like receptor 2	NM_011905		304	0.0185212	210	0.0118608	238	0.0175016		1	0.47827	0.432378	0.182411	-0.0146356	-47.3602
ENSMUSG00000046269	ubiquitin specific peptidase 27, X chromosome; similar to gamma-aminobutyric acid A receptor, epsilon	NM_019461		166	0.00257998	173	0.00247877	188	0.00351324		1	0.676716	0.277836	0.208876	-0.0146286	-47.3831
ENSMUSG00000043702	RIKEN cDNA E430028B21 gene	NM_178668		865	0.0204716	618	0.0132496	670	0.0189994		1	0.583407	0.35311	0.192614	-0.0146176	-47.4187
ENSMUSG00000043895	sphingosine-1-phosphate receptor 2	NM_010333		1920	0.125075	2072	0.124886	1808	0.141964		1	0.811511	0.341254	0.180521	-0.0146139	-47.4307
aENSMUSG00000081683	frizzled homolog 10 (Drosophila)	NM_175284		658	0.038031	812	0.0357341	703	0.0443958		1	0.780652	0.299363	0.195243	-0.0145934	-47.4972
ENSMUSG00000046668	CXXC finger 5	NM_133687		425	0.0342533	477	0.0353214	525	0.0509284		1	0.911358	0.345089	0.175678	-0.0145669	-47.5838
ENSMUSG00000048895	cyclin-dependent kinase 5, regulatory subunit 1 (p35)	NM_009871		373	0.0142798	372	0.0132067	395	0.0182498		1	0.691396	0.248781	0.221787	-0.0145644	-47.5919
ENSMUSG00000056019	zinc finger protein 709	NM_145624		174	0.0146293	80	0.00614702	126	0.0127289		1	0.505354	0.325901	0.210047	-0.01455	-47.6389
ENSMUSG00000017499	cell division cycle 6 homolog (S. cerevisiae); predicted gene 9430; similar to cell division cycle 6 homolog	NM_001025779,NM_011799		1781	0.0257902	1296	0.0171273	1353	0.0235168		1	0.523735	0.379164	0.193689	-0.0145275	-47.7126
ENSMUSG00000034173	SCAN domain containing 3	NM_183088		147	0.00837902	123	0.00644467	138	0.00948146		1	0.521081	0.447135	0.17873	-0.0145225	-47.7293
ENSMUSG00000041773	ectodermal-neural cortex 1	NM_007930		1185	0.0454997	1367	0.0475397	1345	0.0618592		1	0.817657	0.258789	0.210247	-0.0145122	-47.763
ENSMUSG00000045092	sphingosine-1-phosphate receptor 1	NM_007901		599	0.036309	561	0.0315953	595	0.0435694		1	0.909252	0.3406	0.178695	-0.014504	-47.79
ENSMUSG00000078779	zinc finger protein 59; predicted gene 7452	NM_011762		209	0.0195421	129	0.0110077	151	0.0169544		1	0.38273	0.365269	0.214305	-0.0145017	-47.7975
ENSMUSG00000033669	zinc finger protein 7	NM_145916		485	0.0320964	276	0.0166159	427	0.033946		1	0.568773	0.34588	0.199822	-0.0144903	-47.8352
ENSMUSG00000034640	TCDD-inducible poly(ADP-ribose) polymerase	NM_178892		1187	0.0415537	707	0.0225485	903	0.0378908		1	0.449326	0.317437	0.22148	-0.0144836	-47.8574
ENSMUSG00000037017	zinc finger and SCAN domain containing 21	NM_001044704,NM_001044705,NM_011757,NM_001044703		1579	0.0220961	892	0.0114279	1253	0.0210939		1	0.49403	0.334098	0.21089	-0.0144817	-47.8637
ENSMUSG00000021510	RIKEN cDNA A530054K11 gene	NM_183146		516	0.0182307	275	0.00882399	482	0.0204569		1	0.484736	0.335894	0.212505	-0.0144464	-47.9806
ENSMUSG00000020601	tribbles homolog 2 (Drosophila)	NM_144551		1336	0.0489663	1431	0.0486378	1363	0.0602575		1	0.682762	0.252107	0.225581	-0.0144345	-48.0203
ENSMUSG00000020644	inhibitor of DNA binding 2	NM_010496		1945	0.28144	1320	0.176602	1554	0.271024		1	0.512161	0.484256	0.176747	-0.0143675	-48.244
ENSMUSG00000049625	TRAF-interacting protein with forkhead-associated domain, family member B	NM_145976,NM_001168615		85	0.00446191	77	0.00375643	67	0.00424967		1	0.502424	0.485101	0.177714	-0.0143578	-48.2767
ENSMUSG00000066838	cDNA sequence BC023179	NM_145577		307	0.0203106	207	0.0125022	257	0.0204351		1	0.489312	0.314441	0.222265	-0.0143559	-48.2831
ENSMUSG00000074671	TSPY-like 3	NM_198617		277	0.0165545	277	0.0152294	266	0.0190949		1	0.82099	0.303376	0.199315	-0.0143401	-48.3362
ENSMUSG00000031487	BRF2, subunit of RNA polymerase III transcription initiation factor, BRF1-like	NM_025686		158	0.0209332	210	0.0255163	153	0.0242727		1	0.744987	0.29313	0.207969	-0.0143335	-48.3584
ENSMUSG00000048351	RIKEN cDNA 2010305A19 gene	NM_027250		537	0.0171776	449	0.0131693	485	0.0186421		1	0.56039	0.361816	0.201005	-0.0143334	-48.3588
ENSMUSG00000094417				39	0.0126582	10	0.00297667	48	0.018775		1	0.623954	0.30818	0.212774	-0.014311	-48.4346
ENSMUSG00000020525	similar to Protein phosphatase 1D magnesium-dependent, delta; protein phosphatase 1D magnesium-dependent, delta isoform	NM_016910		506	0.0252852	389	0.0177253	430	0.0257678		1	0.718157	0.40683	0.179088	-0.0143005	-48.4702
ENSMUSG00000093319				8	0.00647114	6	0.00448318	10	0.00968211		1	0.869917	0.100755	0.343122	-0.0142987	-48.4763
ENSMUSG00000091623				14	0.00366608	14	0.00331209	13	0.00408845		1	0.498945	0.224644	0.264086	-0.0142979	-48.4791
ENSMUSG00000036959	BCL6 co-repressor-like 1	NM_178782		316	0.00235565	395	0.00271157	396	0.00355299		1	0.674519	0.28505	0.218304	-0.0142721	-48.5667
ENSMUSG00000028850	similar to Gpatc3 protein; G patch domain containing 3	NM_172876		84	0.00621786	112	0.00760397	107	0.00951256		1	0.81835	0.370979	0.183175	-0.0142428	-48.6666
ENSMUSG00000051220	excision repair cross-complementing rodent repair deficiency complementation group 6 - like	NM_146235		1794	0.0619019	1030	0.0322412	1356	0.0561578		1	0.482558	0.42841	0.194803	-0.0142335	-48.6984
ENSMUSG00000025645	coiled-coil domain containing 51	NM_025689		244	0.0186412	146	0.0100798	185	0.0169415		1	0.501694	0.338385	0.217139	-0.0142314	-48.7055
ENSMUSG00000040749	seven in absentia 1B	NM_009173		315	0.0134037	264	0.0101159	320	0.016306		1	0.739901	0.477846	0.165862	-0.0142295	-48.7121
ENSMUSG00000065087	small nucleolar RNA, C/D box 22			166	0.242654	120	0.158027	92	0.159841		1	0.771293	0.408178	0.177949	-0.0142172	-48.7542
ENSMUSG00000058152	chondroitin sulfate synthase 3	NM_001081328		98	0.00612296	91	0.00523538	89	0.00667627		1	0.790728	0.481788	0.162969	-0.0142097	-48.78
ENSMUSG00000056216	CCAAT/enhancer binding protein (C/EBP), gamma	NM_009884		1304	0.0430527	955	0.028558	1165	0.0460843		1	0.723052	0.31989	0.204542	-0.0142091	-48.7818
ENSMUSG00000086965				59	0.0124681	63	0.0121158	52	0.0130782		1	0.485875	0.207357	0.280809	-0.0142044	-48.7982
ENSMUSG00000047603	zinc finger protein 235	NM_019941		242	0.017995	152	0.0103418	204	0.0182349		1	0.527385	0.309417	0.225257	-0.0142032	-48.8023
ENSMUSG00000033319	fem-1 homolog c (C.elegans)	NM_173423		1174	0.0375213	990	0.029032	1179	0.0453232		1	0.580866	0.267012	0.236722	-0.0142026	-48.8043
ENSMUSG00000049878	rearranged L-myc fusion sequence	NM_001081013		2045	0.0280993	1456	0.0182539	1836	0.0302973		1	0.604835	0.3928	0.193299	-0.0141997	-48.8144
ENSMUSG00000055835	zinc finger protein 1	NM_001037665,NM_011742		445	0.0435822	304	0.0270859	400	0.0469615		1	0.532411	0.426087	0.191625	-0.0141991	-48.8163
ENSMUSG00000031734	Iroquois related homeobox 3 (Drosophila)	NM_001253822,NM_008393		1927	0.0691379	2095	0.0693022	1837	0.0793471		1	0.820715	0.326303	0.196543	-0.0141983	-48.819
ENSMUSG00000046879	immunity-related GTPase family M member 1	NM_008326		129	0.00324322	86	0.00200456	95	0.00288345		1	0.574228	0.470807	0.17915	-0.0141897	-48.8488
ENSMUSG00000038068	ring finger protein 144B	NM_001170643,NM_146042		127	0.002495	130	0.00214477	145	0.00337382		1	0.858563	0.441163	0.167501	-0.0141845	-48.8666
[truncated: 12,091 more rows]

## Sheet: Fig S3D
Capzb						Ctnnb1																		Summary
[truncated: 138 more rows]
